# Supplementary material for: ReverseGWAS identifies combined phenotypes associated with a genotype in GWA studies
Source: Bioinformatics. 2026 Feb 17;42(3):btag079. doi: 10.1093/bioinformatics/btag079 (PMC13003317; doi:10.1093/bioinformatics/btag079)
Supplement: btag079_Supplementary_Data [file btag079_supplementary_data.zip]

Archive with 6 entries (6 files):
- SupplementaryFigure1.png
- SupplementaryTable4.xlsx
- SupplementaryTable3_withCMHvalues.xlsx
- SupplementaryTable1.xlsx
- SupplementaryTable2.xlsx
- ReverseGWASAppendixOnly.pdf
