# Supplementary material for: ReverseGWAS identifies combined phenotypes associated with a genotype in GWA studies
Source: Bioinformatics. 2026 Feb 17;42(3):btag079. doi: 10.1093/bioinformatics/btag079 (PMC13003317; doi:10.1093/bioinformatics/btag079)
Supplement: btag079_Supplementary_Data [file btag079_supplementary_data.zip › SupplementaryTable4.xlsx]

## Sheet: Sheet1
K	L	M	eps	mean time (s)
1	1	2000	0	145.3
1	1	2000	0.1	138.1
1	1	2000	0.2	142.8
1	1	20000	0	154.2
1	1	20000	0.1	144.2
1	1	20000	0.2	148.9
1	1	200000	0	329.7
1	1	200000	0.1	312.4
1	1	200000	0.2	307.6
1	2	2000	0	119.2
1	2	2000	0.1	121.1
1	2	2000	0.2	120.2
1	2	20000	0	137
1	2	20000	0.1	170.5
1	2	20000	0.2	133.4
1	2	200000	0	296.7
1	2	200000	0.1	309.2
1	2	200000	0.2	362
1	3	2000	0	128.4
1	3	2000	0.1	127.4
1	3	2000	0.2	121.6
1	3	20000	0	149.7
1	3	20000	0.1	119.7
1	3	20000	0.2	140
1	3	200000	0	289.4
1	3	200000	0.1	299.4
1	3	200000	0.2	337.4
2	1	2000	0	145.6
2	1	2000	0.1	135.9
2	1	2000	0.2	143.4
2	1	20000	0	157.3
2	1	20000	0.1	153.1
2	1	20000	0.2	134.3
2	1	200000	0	311.3
2	1	200000	0.1	302.4
2	1	200000	0.2	319.1
2	2	2000	0	152.2
2	2	2000	0.1	144.9
2	2	2000	0.2	151.1
2	2	20000	0	163.3
2	2	20000	0.1	168.5
2	2	20000	0.2	166.2
2	2	200000	0	296.2
2	2	200000	0.1	324.4
2	2	200000	0.2	342.7
2	3	2000	0	152.2
2	3	2000	0.1	147.5
2	3	2000	0.2	139
2	3	20000	0	155.4
2	3	20000	0.1	167.4
2	3	20000	0.2	166.3
2	3	200000	0	328.5
2	3	200000	0.1	349.8
2	3	200000	0.2	397
3	1	2000	0	132.7
3	1	2000	0.1	137.8
3	1	2000	0.2	129.5
3	1	20000	0	150.4
3	1	20000	0.1	133.9
3	1	20000	0.2	159
3	1	200000	0	302.7
3	1	200000	0.1	315.3
3	1	200000	0.2	337
3	2	2000	0	124.1
3	2	2000	0.1	133.6
3	2	2000	0.2	131.5
3	2	20000	0	142.9
3	2	20000	0.1	128.3
3	2	20000	0.2	138.5
3	2	200000	0	295.3
3	2	200000	0.1	251.3
3	2	200000	0.2	287.6
3	3	2000	0	122.2
3	3	2000	0.1	127.8
3	3	2000	0.2	124
3	3	20000	0	156.3
3	3	20000	0.1	152.8
3	3	20000	0.2	138.7
3	3	200000	0	287.8
3	3	200000	0.1	288.1
3	3	200000	0.2	312.9
