# Supplementary material for: ReverseGWAS identifies combined phenotypes associated with a genotype in GWA studies
Source: Bioinformatics. 2026 Feb 17;42(3):btag079. doi: 10.1093/bioinformatics/btag079 (PMC13003317; doi:10.1093/bioinformatics/btag079)
Supplement: btag079_Supplementary_Data [file btag079_supplementary_data.zip › SupplementaryTable3_withCMHvalues.xlsx]

## Sheet: Sheet1
rsID	chr	pos.b37	pos.b38	nearest_genes	HLA-region	SNP_Discovery	Combination of phenotypes	UKB: OR Discovery	UKB: Pvalue Discovery	UKB: Top Single Trait Discovery	UKB: Pvalue Single Trait Discovery	UKB: CMH Pvalue Discovery	UKB: OR Validation	UKB: Pvalue Validation	UKB: Qvalue Validation	UKB: GW significant Validation	UKB: Top Single Trait Validation	UKB: CMH Pvalue Validation	UKB: Pvalue Single Trait Validation	FinnGen: SNP ID	FinnGen: Effect allele	FinnGen: Other allele	FinnGen: pval combination of phenotypes	FinnGen: log10P combination of phenotypes	FinnGen: beta combination of phenotypes	beta_adj_vs_ukb	FinnnGen: SE	FinnGen: allele frequency cases EA	FinnGen: allele frequency controls EA	FinnGen: allele frequency all EA	UKB: allele frequency EA FinnGen	FinnGen: Same direction of effect	FinnGen: Bonferroni significant	FinnGen: Replicating
rs10008892	4	149625757	148704605	NR3C2	NON-HLA	NOT_rs10008892_A	(AS OR Thyroid)	1.19706	6.68275e-16	Thyroid	2.5247e-15	0.0199503	1.14741	7.81697e-10	1.12683e-09	TRUE	Thyroid	0.19958	1.55855e-10	chr4_148704605_C_A	A	C	5.42375E-24	23.2657	-0.123548	0.123548	0.0122303	0.11202	0.125104	0.122962	0.2114	TRUE	TRUE	TRUE
rs10056599	5	158722910	159295902	UBLCP1	NON-HLA	NOT_rs10056599_G	(PsO OR AS) AND (IBD OR PsO)	1.30514	4.38366e-10	PsO	1.08648e-09	0.0316199	1.27998	2.60259e-09	3.60149e-09	TRUE	PsO	0.0630808	5.13603e-09	chr5_159295902_T_G	G	T	3.98566E-13	12.3995	-0.142209	0.142209	0.0195988	0.164133	0.185351	0.185731	0.1947	TRUE	TRUE	TRUE
rs1011665	6	27332298	27364519	ZNF391	NON-HLA	NOT_rs1011665_C	(Celiac OR MS) AND (RA OR Celiac)	1.81358	2.71431e-21	Celiac	1.43942e-20	0.00158438	1.49513	1.26099e-10	1.90045e-10	TRUE	Celiac	0.000398023	8.28357e-10	chr6_27364519_T_C	C	T	6.5478699999999999E-40	39.1839	-0.305416	0.305416	0.023099	0.518116	0.596089	0.595993	0.4198	TRUE	TRUE	TRUE
rs1033569	6	29257772	29289995	OR14J1	HLA-region	NOT_rs1033569_T	(UC OR Celiac) AND (RA OR Celiac)	2.06889	2.16918e-26	Celiac	1.69748e-25	0.0031628	1.75374	7.17256e-16	1.47153e-15	TRUE	Celiac	0.0251184	1.18256e-15	chr6_29289995_C_T	T	C	3.5067099999999999E-79	78.4551	-0.436548	0.436548	0.0231705	0.60001	0.702982	0.702509	0.5683	TRUE	TRUE	TRUE
rs1034323	6	30368635	30400858	RPP21	HLA-region	NOT_rs1034323_T	(Celiac OR T1D) AND (Celiac OR MS)	1.86135	2.07372e-23	Celiac	2.52263e-23	0.0631047	1.73192	7.96298e-19	1.91256e-18	TRUE	Celiac	0.0630947	1.02658e-18	chr6_30400858_C_T	T	C	1.25026E-101	100.903	-0.489026	0.489026	0.0228484	0.354891	0.481458	0.480562	0.3869	TRUE	TRUE	TRUE
rs10484565	6	32795032	32827255	TAP2,XXbac-BPG246D15.9	HLA-region	NOT_rs10484565_A	(Celiac OR Lupus)	1.68082	5.5436e-09	Celiac	2.4631e-08	0.0158546	1.91519	1.0693e-12	1.86379e-12	TRUE	Celiac	0.063085	9.70965e-14	chr6_32827255_G_A	A	G	2.9372399999999998E-10	9.53206	-0.22032	0.22032	0.03496	0.0916849	0.112086	0.115816	0.0763	TRUE	TRUE	TRUE
rs10497873	2	204762327	203897604	CTLA4	NON-HLA	NOT_rs10497873_T	(Thyroid OR Lupus)	1.17573	5.46341e-13	Thyroid	1.09891e-12	0.0630939	1.13107	4.53188e-08	5.78306e-08	TRUE	Thyroid	0.398052	7.59432e-09	chr2_203897604_G_T	T	G	2.5947799999999999E-25	24.5859	-0.112793	0.112793	0.01085	0.138044	0.151392	0.149655	0.2211	TRUE	TRUE	TRUE
rs1051794	6	31379109	31411332	MICA	HLA-region	NOT_rs1051794_A	(Celiac OR T1D) AND (CD OR Celiac)	1.99873	5.60543e-26	Celiac	4.74183e-25	0.00158495	2.18754	2.3877e-32	9.63563e-32	TRUE	Celiac	0.039806	1.8358e-32	chr6_31411332_G_A	A	G	2.8054300000000001E-146	145.552	-0.651574	0.651574	0.0252986	0.200974	0.342559	0.342411	0.2546	TRUE	TRUE	TRUE
rs1053924	6	32120715	32152938	PRRT1	HLA-region	NOT_rs1053924_C	(IBD OR MS) AND (UC OR MS)	1.4129	4.025e-08	MS	7.47525e-06	7.94605e-05	1.45369	2.14208e-09	2.99289e-09	TRUE	MS	9.99837e-05	6.08072e-08	chr6_32152938_T_C	C	T	3.0577400000000001E-16	15.5146	-0.141277	0.141277	0.0172899	0.604557	0.636875	0.637552	0.685	TRUE	TRUE	TRUE
rs1058026	6	31321685	31353908	HLA-B	HLA-region	NOT_rs1058026_C	(AS OR Celiac) AND (IBD OR Celiac)	2.36133	8.66586e-23	Celiac	1.16402e-21	0.00398001	2.36808	5.41404e-23	1.58533e-22	TRUE	Celiac	0.079412	2.44776e-23							0
rs1064191	6	31075375	31107598	C6orf15	HLA-region	NOT_rs1064191_C	(PsO OR Lupus) AND (IBD OR PsO)	1.49145	1.72426e-19	PsO	2.37559e-19	0.0631112	1.43565	6.74986e-17	1.48236e-16	TRUE	PsO	0.01995	1.10975e-16	chr6_31107598_T_C	C	T	2.9525699999999998E-12	11.5298	-0.103722	0.103722	0.0148599	0.474825	0.500696	0.499143	0.5123	TRUE	TRUE	TRUE
rs10946868	6	26887930	26920151	HIST1H2BJ	NON-HLA	NOT_rs10946868_G	(Celiac OR T1D) AND (AS OR Celiac)	1.90031	1.37411e-15	Celiac	3.24989e-15	0.00501066	1.64006	1.34381e-09	1.90773e-09	TRUE	Celiac	0.0158439	2.46038e-09	chr6_26920151_A_G	G	A	8.2262100000000003E-38	37.0848	-0.31274	0.31274	0.0243312	0.635397	0.706034	0.705749	0.6435	TRUE	TRUE	TRUE
rs10946940	6	27560587	27592808	ZNF184	NON-HLA	NOT_rs10946940_G	(Celiac OR Lupus)	1.66151	4.52523e-13	Celiac	1.34741e-11	0.00125924	1.55581	3.48196e-10	5.13573e-10	TRUE	Celiac	0.00501219	3.50212e-09	chr6_27592808_A_G	G	A	3.1448500000000002E-42	41.5024	-0.284353	0.284353	0.0208812	0.552147	0.622895	0.619265	0.6152	TRUE	TRUE	TRUE
rs11066320	12	112906415	112468611	PTPN11	NON-HLA	NOT_rs11066320_G	(Thyroid OR Celiac) AND (UC OR Thyroid)	1.27099	2.7473e-18	Thyroid	9.41008e-18	0.000158524	1.31098	2.08348e-22	5.88407e-22	TRUE	Thyroid	0.158524	1.68804e-22	chr12_112468611_A_G	G	A	4.0355199999999999E-75	74.3941	-0.143198	0.143198	0.00780837	0.578066	0.610563	0.603584	0.5749	TRUE	TRUE	TRUE
rs11209026	1	67705958	67240275	IL23R	NON-HLA	NOT_rs11209026_A	(IBD OR PsO)	1.31003	7.53802e-09	IBD	4.5554e-07	0.00039809	1.41654	8.96462e-14	1.65165e-13	TRUE	IBD	0.000100014	1.50188e-12	chr1_67240275_G_A	A	G	9.2491100000000001E-29	28.0339	-0.329146	0.329146	0.0295803	0.0335573	0.0462895	0.0459961	0.06678	TRUE	TRUE	TRUE
rs1126513	6	33048467	33080690	HLA-DPA1,HLA-DPB1	HLA-region	NOT_rs1126513_T	(RA OR Thyroid)	1.1702	7.08807e-15	Thyroid	2.14659e-13	0.0010003	1.16754	2.7242e-14	5.16256e-14	TRUE	Thyroid	0.00501385	7.19677e-14	chr6_33080690_G_T	T	G	8.6437099999999995E-45	44.0633	-0.143061	0.143061	0.0101882	0.148758	0.166577	0.164099	0.2178	TRUE	TRUE	TRUE
rs1131896	6	31379115	31411338	MICA	HLA-region	NOT_rs1131896_A	(PsO OR Thyroid)	1.22393	2.24867e-23	Autoimmune	1.77295e-22	5.01313e-07	1.23238	1.69899e-24	5.22513e-24	TRUE	Autoimmune	1.2587e-08	7.5734e-21	chr6_31411338_G_A	A	G	3.4817700000000001E-35	34.4582	-0.10777	0.10777	0.00870729	0.200868	0.217918	0.214316	0.2297	TRUE	TRUE	TRUE
rs1217407	1	114393748	113851126	PTPN22	NON-HLA	NOT_rs1217407_G	(Thyroid OR T1D) AND (AS OR Thyroid)	1.40893	1.35112e-15	Thyroid	2.45883e-15	3.16143e-05	1.30931	8.99878e-10	1.29485e-09	TRUE	Thyroid	0.0316224	1.08261e-09	chr1_113851126_A_G	G	A	1.5911099999999999E-49	48.7983	-0.122097	0.122097	0.00825292	0.667477	0.693722	0.687155	0.7582	TRUE	TRUE	TRUE
rs12192704	6	30792270	30824493	DDR1	HLA-region	NOT_rs12192704_A	(Celiac OR MS)	1.38158	2.44546e-08	Celiac	3.62339e-07	0.00251119	1.47848	3.8413e-11	5.98872e-11	TRUE	Celiac	0.0012594	4.98144e-10	chr6_30824493_G_A	A	G	2.92752E-25	24.5335	-0.238199	0.238199	0.0229387	0.192433	0.232938	0.233492	0.1305	TRUE	TRUE	TRUE
rs1230673	1	114194513	113651891	MAGI3	NON-HLA	NOT_rs1230673_G	(Thyroid OR T1D)	1.12055	3.26123e-08	Thyroid	1.99511e-07	0.0199616	1.12133	3.922e-08	5.02902e-08	TRUE	Thyroid	0.199566	1.71498e-08	chr1_113651891_A_G	G	A	7.0762000000000005E-20	19.1502	-0.0745401	0.0745401	0.00816746	0.302717	0.318706	0.314539	0.3275	TRUE	TRUE	TRUE
rs1233397	6	29545715	29577938	GABBR1	HLA-region	NOT_rs1233397_G	(Thyroid OR Celiac)	1.13337	6.76492e-09	Celiac	4.08472e-08	6.30852e-06	1.14765	3.5309e-10	5.20308e-10	TRUE	Celiac	6.30771e-06	1.03322e-11	chr6_29577938_A_G	G	A	2.0247400000000001E-3	2.69363	-0.0291372	0.0291372	0.00943996	0.191586	0.197371	0.199302	0.2109	TRUE	FALSE	FALSE
rs12528584	6	31011845	31044068	HCG22	HLA-region	NOT_rs12528584_T	(Celiac OR T1D) AND (IBD OR Celiac)	1.7594	8.64224e-14	Celiac	2.07862e-13	0.0501064	1.64314	2.45766e-11	3.87282e-11	TRUE	Celiac	0.158537	1.6216e-11	chr6_31044068_C_T	T	C	7.2177199999999996E-85	84.1416	-0.549599	0.549599	0.0281536	0.163864	0.261974	0.260807	0.1453	TRUE	TRUE	TRUE
rs1264344	6	30800577	30832800	DDR1	HLA-region	NOT_rs1264344_T	(Thyroid OR Celiac) AND (PsO OR Celiac)	2.11558	5.03756e-36	Celiac	2.88442e-35	0.000631221	2.0652	2.9328e-34	1.27409e-33	TRUE	Celiac	0.00251127	2.25962e-34	chr6_30832800_C_T	T	C	6.5917400000000001E-101	100.181	-0.433098	0.433098	0.0203089	0.338578	0.446832	0.443963	0.436	TRUE	TRUE	TRUE
rs1264708	6	30057154	30089377	RNF39	HLA-region	NOT_rs1264708_G	(PsO OR Celiac)	1.30218	6.45006e-14	Autoimmune	9.61462e-10	3.98106e-09	1.35597	2.08946e-18	4.92184e-18	TRUE	PsO	1.00001e-12	1.72593e-11	chr6_30089377_A_G	G	A	3.9902499999999999E-53	52.399	-0.213044	0.213044	0.0138861	0.280486	0.326831	0.326169	0.2269	TRUE	TRUE	TRUE
rs1265048	6	31081409	31113632	C6orf15	HLA-region	NOT_rs1265048_C	(Celiac OR Lupus) AND (RA OR Celiac)	2.05729	5.48456e-31	Celiac	2.54962e-30	0.00631005	1.71469	2.30761e-18	5.41966e-18	TRUE	Celiac	0.125937	2.38794e-19	chr6_31113632_T_C	C	T	5.2723000000000002E-142	141.278	-0.573595	0.573595	0.0226083	0.303119	0.448589	0.449339	0.3134	TRUE	TRUE	TRUE
rs1265156	6	31142297	31174520	POU5F1	HLA-region	NOT_rs1265156_A	(PsO OR Celiac)	1.34984	1.94579e-18	Celiac	9.74304e-13	9.99867e-10	1.26248	2.82346e-12	4.76066e-12	TRUE	Celiac	6.30934e-06	9.31891e-11	chr6_31174520_C_A	A	C	5.5641600000000001E-33	32.2546	-0.158508	0.158508	0.01325	0.343918	0.380459	0.380515	0.285	TRUE	TRUE	TRUE
rs12660382	6	31443323	31475546	MICB	HLA-region	NOT_rs12660382_T	(AS OR Celiac) AND (RA OR Celiac)	2.18382	2.75537e-25	Celiac	7.81965e-25	0.00999719	2.25374	9.11815e-27	3.09123e-26	TRUE	Celiac	0.00630875	6.03438e-26	chr6_31475546_C_T	T	C	1.69942E-52	51.7697	-0.516049	0.516049	0.0338439	0.0937486	0.149498	0.148575	0.1634	TRUE	TRUE	TRUE
rs12660883	6	30764420	30796643	IER3	HLA-region	NOT_rs12660883_C	(Celiac OR T1D) AND (Thyroid OR Celiac)	1.89034	4.06529e-18	Celiac	4.04226e-17	0.00501221	1.80784	5.11057e-16	1.06081e-15	TRUE	Celiac	0.000501124	6.4923e-14	chr6_30796643_T_C	C	T	4.1773400000000001E-25	24.3791	-0.353442	0.353442	0.0341485	0.0978857	0.134704	0.134178	0.1476	TRUE	TRUE	TRUE
rs12662501	6	31190850	31223073	HCG27	HLA-region	NOT_rs12662501_T	(Celiac OR T1D) AND (Thyroid OR Celiac)	2.22247	2.12706e-23	Celiac	1.25773e-22	0.00316321	1.98876	2.35937e-18	5.53304e-18	TRUE	Celiac	0.0398224	3.65827e-19	chr6_31223073_C_T	T	C	1.9319700000000001E-120	119.714	-0.637524	0.637524	0.0273198	0.136019	0.239885	0.23704	0.1282	TRUE	TRUE	TRUE
rs12663184	6	30301600	30333823	TRIM39,TRIM39-RPP21	HLA-region	NOT_rs12663184_T	(Thyroid OR Celiac) AND (IBD OR Celiac)	1.68383	6.4357e-11	Celiac	1.50259e-09	0.00316263	1.99179	2.11855e-16	4.52147e-16	TRUE	Celiac	0.100026	3.78614e-17	chr6_30333823_C_T	T	C	1.6927800000000001E-20	19.7714	-0.362117	0.362117	0.0390207	0.0711292	0.100174	0.100067	0.1139	TRUE	TRUE	TRUE
rs13119723	4	123218313	122297158	KIAA1109	NON-HLA	NOT_rs13119723_G	(Thyroid OR Celiac) AND (RA OR Celiac)	1.41665	1.51172e-08	Celiac	2.00044e-07	0.00794298	1.42434	1.283e-08	1.71138e-08	TRUE	Celiac	0.125903	3.86533e-09	chr4_122297158_A_G	G	A	1.65783E-6	5.78046	-0.148991	0.148991	0.0310968	0.100066	0.11497	0.114267	0.1759	TRUE	TRUE	TRUE
rs13209234	6	32415975	32448198	HLA-DRA	HLA-region	NOT_rs13209234_A	(Celiac OR MS) AND (PsO OR Celiac)	3.36933	1.73679e-46	Celiac	1.35812e-45	0.00199609	3.28781	4.93311e-45	2.8419e-44	TRUE	Celiac	0.0199548	3.58769e-45	chr6_32448198_G_A	A	G	5.2119500000000003E-134	133.283	-0.784458	0.784458	0.0318421	0.0974893	0.208269	0.206518	0.16	TRUE	TRUE	TRUE
rs1343151	1	67719129	67253446	IL23R	NON-HLA	NOT_rs1343151_A	(IBD OR AS)	1.24529	6.20864e-09	IBD	2.5131e-08	0.019957	1.23029	2.7759e-08	3.58544e-08	TRUE	IBD	0.158468	4.2777e-09	chr1_67253446_G_A	A	G	1.8276800000000001E-17	16.7381	-0.153428	0.153428	0.0180413	0.18662	0.211091	0.210667	0.3477	TRUE	TRUE	TRUE
rs13437082	6	31354560	31386783	MICA	HLA-region	NOT_rs13437082_T	(Celiac OR T1D) AND (IBD OR Celiac)	2.06486	1.1354e-26	Celiac	3.98271e-26	0.00630802	2.4535	2.02193e-38	9.89191e-38	TRUE	Celiac	0.0158495	9.64125e-39	chr6_31386783_C_T	T	C	6.4863400000000004E-139	138.188	-0.657219	0.657219	0.026195	0.177342	0.309541	0.309424	0.2224	TRUE	TRUE	TRUE
rs13501	6	32793523	32825746	TAP2,XXbac-BPG246D15.9	HLA-region	NOT_rs13501_A	(Celiac OR Lupus) AND (Thyroid OR Celiac)	2.3495	1.1192e-40	Celiac	1.21327e-39	0.00125878	2.31117	2.13516e-39	1.07775e-38	TRUE	Celiac	0.0251212	4.55149e-40	chr6_32825746_G_A	A	G	8.4333499999999992E-202	201.074	-0.69105	0.69105	0.0227993	0.255174	0.429781	0.427191	0.2952	TRUE	TRUE	TRUE
rs1362006	12	111742222	111304418	CUX2	NON-HLA	NOT_rs1362006_C	(Thyroid OR Celiac)	1.14967	5.39892e-11	Thyroid	1.25189e-08	6.30931e-05	1.13043	1.15723e-08	1.54751e-08	TRUE	Autoimmune	0.0316292	8.18902e-09	chr12_111304418_T_C	C	T	7.4730899999999999E-16	15.1265	-0.0714732	0.0714732	0.00886485	0.230429	0.243681	0.241119	0.2391	TRUE	TRUE	TRUE
rs1362104	6	30101656	30133879	TRIM40	HLA-region	NOT_rs1362104_A	(PsO OR Lupus) AND (CD OR PsO)	1.3396	5.43541e-13	PsO	6.85258e-13	0.0631035	1.26174	3.6695e-09	5.03408e-09	TRUE	PsO	0.15848	3.85039e-09	chr6_30133879_G_A	A	G	1.37467E-21	20.8618	-0.14384	0.14384	0.0150713	0.395947	0.432539	0.4321	0.3908	TRUE	TRUE	TRUE
rs1383265	6	32739888	32772111	HLA-DQB2	HLA-region	NOT_rs1383265_C	(Celiac OR T1D)	1.57638	1.52638e-20	Celiac	9.61256e-15	1.25871e-08	1.50349	2.59467e-17	5.82702e-17	TRUE	Celiac	2.51186e-05	6.5124e-17	chr6_32772111_T_C	C	T	2.8641799999999999E-209	208.543	-0.653176	0.653176	0.0211578	0.131575	0.236637	0.23243	0.1744	TRUE	TRUE	TRUE
rs1419633	6	29373213	29405436	OR5V1	HLA-region	NOT_rs1419633_T	(Celiac OR T1D) AND (CD OR Celiac)	1.6931	1.26334e-16	Celiac	1.70779e-15	0.000158573	1.62732	1.69217e-14	3.24163e-14	TRUE	Celiac	0.251252	7.27309e-15	chr6_29405436_C_T	T	C	5.6454699999999999E-29	28.2483	-0.264195	0.264195	0.0236498	0.366649	0.431579	0.431551	0.4491	TRUE	TRUE	TRUE
rs154972	6	32900651	32932874	HLA-DMB	HLA-region	NOT_rs154972_G	(Celiac OR T1D) AND (Thyroid OR Celiac)	1.56563	7.12829e-14	Celiac	7.33514e-13	0.00501166	1.6496	1.53619e-16	3.30967e-16	TRUE	Celiac	0.0999976	1.76517e-17	chr6_32932874_A_G	G	A	5.2323900000000004E-40	39.2813	-0.342778	0.342778	0.0258918	0.194748	0.255746	0.254569	0.3838	TRUE	TRUE	TRUE
rs1634717	6	30972589	31004812	MUC22	HLA-region	NOT_rs1634717_T	(PsO OR Lupus) AND (CD OR PsO)	1.43163	6.3696e-18	PsO	8.9377e-18	0.0316225	1.32215	6.3421e-12	1.03638e-11	TRUE	PsO	0.100017	6.9208e-12	chr6_31004812_G_T	T	G	0.17801700000000001	0.749538	-0.021187	0.021187	0.0157304	0.337183	0.341875	0.341471	0.4377	TRUE	FALSE	FALSE
rs1884123	6	29256420	29288643	OR14J1	HLA-region	NOT_rs1884123_G	(Celiac OR Lupus) AND (Thyroid OR Celiac)	2.23889	1.19946e-28	Celiac	6.98191e-28	0.00398153	2.05642	9.83279e-23	2.83741e-22	TRUE	Celiac	0.000316078	2.14258e-21	chr6_29288643_A_G	G	A	3.1622799999999999E-105	104.5	-0.511853	0.511853	0.0234948	0.623233	0.739026	0.738123	0.6116	TRUE	TRUE	TRUE
rs2023472	6	30075864	30108087	TRIM31	HLA-region	NOT_rs2023472_G	(Celiac OR Lupus) AND (Thyroid OR Celiac)	2.31463	2.15995e-33	Celiac	7.04345e-32	0.000199513	2.28485	2.45914e-32	9.89881e-32	TRUE	Celiac	0.0316207	1.19198e-32	chr6_30108087_A_G	G	A	1.0185899999999999E-190	189.992	-0.635947	0.635947	0.0215888	0.463616	0.633333	0.630859	0.5881	TRUE	TRUE	TRUE
rs2050190	6	32339076	32371299	C6orf10	HLA-region	NOT_rs2050190_G	(RA OR MS)	1.21946	3.18817e-09	RA	1.21553e-07	0.00199497	1.23539	2.54474e-10	3.78144e-10	TRUE	RA	5.00977e-05	1.89775e-07	chr6_32371299_A_G	G	A	4.22766E-63	62.3739	-0.226698	0.226698	0.0135202	0.26596	0.311657	0.309843	0.3076	TRUE	TRUE	TRUE
rs2051549	6	32730086	32762309	HLA-DQB2	HLA-region	NOT_rs2051549_A	(Celiac OR MS) AND (RA OR Celiac)	2.69123	1.28677e-50	Celiac	1.6512e-49	7.94064e-05	2.52034	2.02299e-44	1.14877e-43	TRUE	Celiac	0.0125952	1.74437e-44	chr6_32762309_G_A	A	G	3.50E-319	318.456	-0.805934	0.805934	0.0211009	0.33122	0.564146	0.561481	0.5428	TRUE	TRUE	TRUE
rs2070600	6	32151443	32183666	AGER	HLA-region	NOT_rs2070600_T	(Celiac OR T1D) AND (UC OR Celiac)	4.29458	5.13866e-27	Celiac	1.61205e-26	0.0199539	3.24852	5.0857e-21	1.35903e-20	TRUE	Celiac	0.0631078	2.7921e-21	chr6_32183666_C_T	T	C	8.5408300000000005E-30	29.0685	-0.630864	0.630864	0.0556434	0.0349585	0.0651433	0.0647044	0.065	TRUE	TRUE	TRUE
rs2071469	6	32784783	32817006	HLA-DOB,XXbac-BPG246D15.9	HLA-region	NOT_rs2071469_T	(Celiac OR T1D) AND (RA OR Celiac)	2.66326	4.51269e-56	Celiac	3.16259e-54	5.01214e-05	2.45734	4.27592e-48	2.70865e-47	TRUE	Celiac	0.00630974	4.10923e-49	chr6_32817006_C_T	T	C	2.0464399999999999E-300	299.689	-0.804235	0.804235	0.0217088	0.265863	0.48615	0.481941	0.3478	TRUE	TRUE	TRUE
rs2071543	6	32811629	32843852	PSMB9	HLA-region	NOT_rs2071543_T	(Celiac OR MS) AND (PsO OR Celiac)	1.88913	3.54205e-15	Celiac	5.65319e-15	0.0794468	1.77611	5.05711e-13	9.02448e-13	TRUE	Celiac	0.398049	7.5131e-14	chr6_32843852_G_T	T	G	1.2720400000000001E-11	10.8955	-0.253973	0.253973	0.0375046	0.0979339	0.122638	0.12373	0.1329	TRUE	TRUE	TRUE
rs2071593	6	31512799	31545022	ATP6V1G2,ATP6V1G2-DDX39B	HLA-region	NOT_rs2071593_A	(PsO OR Celiac) AND (IBD OR Celiac)	2.6243	5.54234e-15	Celiac	4.36178e-14	0.0158487	2.29664	1.70843e-12	2.93347e-12	TRUE	Celiac	0.125916	9.38506e-13	chr6_31545022_G_A	A	G	3.8397199999999998E-92	91.4157	-0.63941	0.63941	0.0314063	0.107584	0.193979	0.192947	0.05863	TRUE	TRUE	TRUE
rs2071596	6	31506691	31538914	ATP6V1G2-DDX39B,DDX39B	HLA-region	NOT_rs2071596_A	(Thyroid OR Celiac) AND (CD OR Celiac)	2.71427	1.71002e-36	Celiac	5.24951e-36	0.00501227	1.98203	3.98961e-20	1.03314e-19	TRUE	Celiac	0.019953	4.67641e-20	chr6_31538914_G_A	A	G	4.0850700000000001E-38	37.3888	-0.403707	0.403707	0.031277	0.133566	0.189748	0.190431	0.1642	TRUE	TRUE	TRUE
rs2071800	6	32714143	32746366	HLA-DQA2	HLA-region	NOT_rs2071800_A	(UC OR Celiac) AND (RA OR Celiac)	3.53642	3.19467e-27	Celiac	1.39553e-26	0.00999967	2.04527	9.87176e-13	1.72485e-12	TRUE	Celiac	0.0199463	2.57772e-12	chr6_32746366_G_A	A	G	1.9629099999999998E-11	10.7071	-0.480242	0.480242	0.0715845	0.0219424	0.0352318	0.0349791	0.07751	TRUE	TRUE	TRUE
rs2072633	6	31919578	31951801	CFB,XXbac-BPG116M5.17	HLA-region	NOT_rs2072633_G	(Celiac OR Lupus) AND (UC OR Celiac)	3.43743	3.47058e-82	Celiac	1.60446e-81	0.000158482	3.20541	1.67315e-73	1.88674e-72	TRUE	Celiac	0.000398157	4.91797e-73	chr6_31951801_A_G	G	A	1.6904399999999999E-280	279.772	-0.765076	0.765076	0.0213779	0.394687	0.611483	0.610224	0.5249	TRUE	TRUE	TRUE
rs2073048	6	32335433	32367656	C6orf10	HLA-region	NOT_rs2073048_A	(Thyroid OR Celiac) AND (IBD OR Celiac)	2.54479	1.0344e-28	Celiac	3.37085e-26	0.000158438	2.2655	2.82629e-23	8.42119e-23	TRUE	Celiac	0.0158501	2.24558e-23	chr6_32367656_G_A	A	G	2.53513E-172	171.596	-0.662137	0.662137	0.0236612	0.189565	0.326712	0.326181	0.1271	TRUE	TRUE	TRUE
rs2075800	6	31777946	31810169	HSPA1L	HLA-region	NOT_rs2075800_T	(Celiac OR Lupus) AND (UC OR Celiac)	2.81852	3.23439e-56	Celiac	8.88505e-56	0.00251234	2.88165	9.37051e-59	7.67996e-58	TRUE	Celiac	0.00125908	3.94235e-58	chr6_31810169_C_T	T	C	2.9929500000000001E-68	67.5239	-0.464664	0.464664	0.0266161	0.20658	0.298142	0.297475	0.3058	TRUE	TRUE	TRUE
rs2076530	6	32363816	32396039	BTNL2	HLA-region	NOT_rs2076530_C	(Celiac OR MS)	1.9247	1.17766e-40	Celiac	1.27608e-30	1.2587e-14	1.87535	1.13858e-37	5.43646e-37	TRUE	Celiac	7.94214e-16	7.09636e-26	chr6_32396039_T_C	C	T	6.3679600000000004E-171	170.196	-0.517109	0.517109	0.0185551	0.321897	0.454094	0.452358	0.4567	TRUE	TRUE	TRUE
rs209474	6	32924584	32956807	HLA-DMA	HLA-region	NOT_rs209474_G	(Celiac OR Lupus)	1.60611	2.34894e-17	Celiac	1.37874e-16	0.00316356	1.45239	1.82529e-11	2.89353e-11	TRUE	Celiac	0.199467	5.62298e-14	chr6_32956807_A_G	G	A	1.28233E-138	137.892	-0.504562	0.504562	0.0201323	0.3983	0.531022	0.532014	0.3746	TRUE	TRUE	TRUE
rs2156875	6	31317347	31349570	HLA-B	HLA-region	NOT_rs2156875_T	(PsO OR AS)	1.60369	3.75245e-30	PsO	4.93466e-25	3.98141e-08	1.5854	1.44e-29	5.36207e-29	TRUE	PsO	0.000125903	3.47804e-28	chr6_31349570_C_T	T	C	5.3951100000000003E-166	165.268	-0.359198	0.359198	0.0130811	0.455618	0.547834	0.543666	0.5457	TRUE	TRUE	TRUE
rs2187668	6	32605884	32638107		HLA-region	NOT_rs2187668_T	(PsO OR AS)	1.32543	2.46055e-11	PsO	1.66098e-10	0.00794063	1.35913	1.93113e-13	3.50513e-13	TRUE	PsO	0.0005012	3.22621e-11							0
rs2230365	6	31525448	31557671	NFKBIL1	HLA-region	NOT_rs2230365_T	(Thyroid OR Celiac) AND (UC OR Celiac)	2.00782	2.7539e-19	Celiac	4.58902e-18	0.0031638	2.18899	6.09494e-23	1.78143e-22	TRUE	Celiac	0.0158498	1.52676e-22	chr6_31557671_C_T	T	C	1.22829E-42	41.9107	-0.436638	0.436638	0.0319036	0.115786	0.170225	0.169993	0.1405	TRUE	TRUE	TRUE
rs2233965	6	31080899	31113122	C6orf15	HLA-region	NOT_rs2233965_G	(Celiac OR MS)	1.81972	3.30325e-26	Celiac	3.82291e-22	1.25849e-07	1.66354	4.65261e-20	1.20092e-19	TRUE	Celiac	5.01298e-06	1.6806e-17	chr6_31113122_T_G	G	T	6.5207900000000004E-38	37.1857	-0.37964	0.37964	0.0294948	0.0969492	0.136379	0.134935	0.1678	TRUE	TRUE	TRUE
rs2235498	6	33130430	33162653	COL11A2	HLA-region	NOT_rs2235498_A	(Celiac OR MS)	1.40444	8.09086e-12	Celiac	1.41011e-10	0.000794384	1.32127	1.38475e-08	1.84401e-08	TRUE	Celiac	0.0199538	2.8243e-09	chr6_33162653_G_A	A	G	5.4050500000000004E-18	17.2672	-0.234327	0.234327	0.0271072	0.126776	0.153568	0.153625	0.2235	TRUE	TRUE	TRUE
rs2239800	6	32713267	32745490	HLA-DQA2	HLA-region	NOT_rs2239800_G	(IBD OR Celiac) AND (RA OR Celiac)	2.193	1.29572e-14	Celiac	2.61527e-14	0.0251167	2.63454	1.37073e-19	3.47047e-19	TRUE	Celiac	0.158489	4.34806e-22	chr6_32745490_A_G	G	A	4.0616299999999998E-34	33.3913	-0.543353	0.543353	0.0446168	0.0552833	0.0924895	0.0926276	0.07758	TRUE	TRUE	TRUE
rs2240058	6	30310500	30342723	TRIM39,TRIM39-RPP21	HLA-region	NOT_rs2240058_C	(Thyroid OR Celiac) AND (PsO OR Celiac)	1.53114	8.94702e-09	Celiac	2.27178e-07	0.00316241	1.59007	3.95487e-10	5.79562e-10	TRUE	Celiac	0.000999684	3.03768e-08	chr6_30342723_T_C	C	T	2.0725299999999999E-45	44.6835	-0.373658	0.373658	0.0264206	0.154169	0.211346	0.210105	0.1292	TRUE	TRUE	TRUE
rs2242653	6	31675765	31707988	LY6G6F,XXbac-BPG32J3.19,XXbac-BPG32J3.20	HLA-region	NOT_rs2242653_A	(Celiac OR Lupus)	1.97131	9.46542e-22	Celiac	4.43851e-20	0.000398145	1.93449	5.89122e-21	1.56378e-20	TRUE	Celiac	0.00251154	1.37978e-20	chr6_31707988_G_A	A	G	2.6546099999999999E-122	121.576	-0.558514	0.558514	0.0237481	0.194218	0.305556	0.302515	0.1455	TRUE	TRUE	TRUE
rs2248372	6	31446466	31478689	MICB	HLA-region	NOT_rs2248372_A	(Thyroid OR Celiac)	1.23546	7.49682e-24	Thyroid	9.58069e-17	5.01277e-13	1.23077	1.74244e-22	4.95615e-22	TRUE	Thyroid	2.51203e-07	3.68144e-18	chr6_31478689_G_A	A	G	1.1895999999999999E-68	67.9246	-0.134684	0.134684	0.00769154	0.36256	0.390683	0.388073	0.3122	TRUE	TRUE	TRUE
rs2250264	6	30821187	30853410	DDR1	HLA-region	NOT_rs2250264_A	(UC OR Celiac) AND (RA OR Celiac)	2.05665	2.18155e-28	Celiac	7.86202e-28	0.00630865	2.07487	3.12056e-29	1.14854e-28	TRUE	Celiac	0.0794223	9.67086e-31	chr6_30853410_G_A	A	G	5.2384200000000003E-80	79.2808	-0.50354	0.50354	0.0265847	0.189818	0.286626	0.284817	0.2455	TRUE	TRUE	TRUE
rs2251396	6	31364707	31396930	MICA	HLA-region	NOT_rs2251396_A	(PsO OR AS)	1.42692	9.71749e-23	PsO	1.20793e-18	1.99486e-06	1.33437	4.8212e-16	1.00468e-15	TRUE	PsO	0.00199692	4.85752e-15	chr6_31396930_G_A	A	G	5.5030100000000003E-42	41.2594	-0.200394	0.200394	0.0147601	0.267034	0.308974	0.306231	0.3364	TRUE	TRUE	TRUE
rs2253907	6	31336870	31369093	HLA-B	HLA-region	NOT_rs2253907_T	(AS OR MS)	1.39843	2.93896e-08	AS	3.9464e-07	0.000999542	1.49615	3.73581e-11	5.84065e-11	TRUE	AS	6.30848e-05	4.95478e-09	chr6_31369093_C_T	T	C	4.7995399999999999E-74	73.3188	-0.361431	0.361431	0.0198545	0.405821	0.496473	0.493843	0.5242	TRUE	TRUE	TRUE
rs2256543	6	29937833	29970056	HLA-A	HLA-region	NOT_rs2256543_C	(Celiac OR MS)	1.69835	9.10752e-23	Celiac	3.94044e-20	9.99772e-07	1.66666	2.62833e-21	7.11933e-21	TRUE	Celiac	1.99494e-06	1.08255e-18	chr6_29970056_T_C	C	T	8.3926700000000007E-34	33.0761	-0.224533	0.224533	0.0185276	0.510912	0.567887	0.568176	0.5479	TRUE	TRUE	TRUE
rs2260000	6	31593476	31625699	PRRC2A	HLA-region	NOT_rs2260000_G	(Celiac OR MS) AND (RA OR Celiac)	3.26979	7.09742e-75	Celiac	1.24743e-73	5.01242e-05	3.23769	1.07447e-74	1.23797e-73	TRUE	Celiac	0.00794204	2.99717e-76	chr6_31625699_A_G	G	A	1.54206E-99	98.8119	-0.54713	0.54713	0.0258355	0.207641	0.319606	0.318685	0.3445	TRUE	TRUE	TRUE
rs2261033	6	31603591	31635814	PRRC2A	HLA-region	NOT_rs2261033_G	(Celiac OR MS) AND (PsO OR Celiac)	3.19848	7.23824e-77	Celiac	1.32887e-75	3.16263e-05	3.43479	3.59272e-86	5.95044e-85	TRUE	Celiac	0.000397885	9.17849e-86	chr6_31635814_A_G	G	A	5.2601699999999999E-279	278.279	-0.760949	0.760949	0.0213199	0.368456	0.582832	0.581401	0.4285	TRUE	TRUE	TRUE
rs2269425	6	32123639	32155862	PPT2,PPT2-EGFL8	HLA-region	NOT_rs2269425_A	(Celiac OR Lupus) AND (RA OR Celiac)	2.46862	2.29241e-29	Celiac	1.80661e-28	0.00398063	2.55481	6.44482e-31	2.49325e-30	TRUE	Celiac	0.0501409	1.63178e-31	chr6_32155862_G_A	A	G	2.3426100000000001E-85	84.6303	-0.575799	0.575799	0.0294092	0.137705	0.228925	0.227659	0.1505	TRUE	TRUE	TRUE
rs2284178	6	31432125	31464348	MICB	HLA-region	NOT_rs2284178_T	(Celiac OR MS)	1.98321	8.41375e-44	Celiac	8.12405e-33	6.30834e-16	1.90531	4.69412e-39	2.32513e-38	TRUE	Celiac	3.98046e-10	3.70238e-35	chr6_31464348_C_T	T	C	4.5603699999999998E-114	113.341	-0.440738	0.440738	0.0194165	0.285472	0.385387	0.384105	0.4706	TRUE	TRUE	TRUE
rs2294472	6	33099210	33131433	COL11A2	HLA-region	NOT_rs2294472_G	(Celiac OR MS) AND (UC OR Celiac)	1.51289	2.28585e-11	Celiac	4.31076e-11	0.0398032	1.44789	1.73194e-09	2.44781e-09	TRUE	Celiac	0.398022	7.48167e-10	chr6_33131433_A_G	G	A	3.11028E-83	82.5072	-0.462313	0.462313	0.0239191	0.291286	0.401431	0.399878	0.3787	TRUE	TRUE	TRUE
rs2294478	6	33098966	33131189	COL11A2	HLA-region	NOT_rs2294478_A	(Celiac OR T1D)	1.48821	8.02357e-19	Celiac	1.41386e-17	5.01275e-06	1.4351	6.22321e-16	1.28172e-15	TRUE	Celiac	0.00100004	1.15028e-18	chr6_33131189_C_A	A	C	1.22462E-176	175.912	-0.462655	0.462655	0.0163272	0.361328	0.480322	0.47582	0.4621	TRUE	TRUE	TRUE
rs2299851	6	31718602	31750825	MSH5,MSH5-SAPCD1	HLA-region	NOT_rs2299851_A	(Celiac OR MS) AND (Thyroid OR Celiac)	2.26733	1.142e-16	Celiac	1.11827e-15	0.0100015	1.98083	4.0237e-13	7.22086e-13	TRUE	Celiac	0.025123	1.60118e-12	chr6_31750825_G_A	A	G	2.82293E-59	58.5493	-0.537545	0.537545	0.0331089	0.104475	0.170517	0.170479	0.08882	TRUE	TRUE	TRUE
rs238872	6	29351873	29384096	OR5V1	HLA-region	NOT_rs238872_T	(AS OR Celiac) AND (CD OR Celiac)	1.89701	3.90571e-22	Celiac	6.93403e-22	0.0316287	1.63641	2.01583e-13	3.65469e-13	TRUE	Celiac	0.199432	7.75341e-14	chr6_29384096_C_T	T	C	4.0569499999999999E-85	84.3918	-0.442696	0.442696	0.0226433	0.525257	0.637581	0.636616	0.5176	TRUE	TRUE	TRUE
rs2395029	6	31431780	31464003	MICB	HLA-region	NOT_rs2395029_G	(Thyroid OR Celiac)	1.39928	1.65805e-15	Celiac	3.49828e-12	5.01151e-10	1.3902	1.61297e-14	3.10487e-14	TRUE	Celiac	3.16155e-09	4.43556e-12	chr6_31464003_T_G	G	T	5.2405899999999999E-5	4.28062	-0.137107	0.137107	0.0338986	0.0115542	0.0132939	0.0130462	0.0401	TRUE	TRUE	TRUE
rs2395150	6	32326045	32358268	C6orf10	HLA-region	NOT_rs2395150_A	(MS OR T1D) AND (UC OR MS)	1.70718	2.10524e-10	MS	8.29474e-10	0.0158513	1.79482	2.44497e-12	4.14445e-12	TRUE	MS	0.199515	1.16523e-12	chr6_32358268_G_A	A	G	6.8817700000000002E-16	15.1623	-0.240321	0.240321	0.02977	0.449506	0.506695	0.506228	0.58	TRUE	TRUE	TRUE
rs2395269	6	32817774	32849997	PSMB9,TAP1	HLA-region	NOT_rs2395269_G	(UC OR Celiac) AND (RA OR Celiac)	1.72668	1.2697e-12	Celiac	4.92004e-11	0.000999894	1.5722	1.65873e-09	2.34851e-09	TRUE	Celiac	0.0501345	3.99843e-09	chr6_32849997_T_G	G	T	9.4254000000000005E-42	41.0257	-0.405715	0.405715	0.0299703	0.149221	0.209078	0.20864	0.1344	TRUE	TRUE	TRUE
rs2395296	6	32911814	32944037	HLA-DMB	HLA-region	NOT_rs2395296_G	(PsO OR MS)	1.40205	4.59656e-11	PsO	1.71517e-09	0.00125857	1.39111	6.20307e-11	9.5478e-11	TRUE	PsO	0.063086	1.15198e-11							0
rs2395309	6	33026246	33058469	HLA-DPA1	HLA-region	NOT_rs2395309_G	(RA OR Thyroid)	1.18603	7.95511e-16	Thyroid	5.70854e-13	6.30846e-05	1.15739	6.20387e-12	1.01588e-11	TRUE	Thyroid	0.000316257	1.12427e-09	chr6_33058469_A_G	G	A	3.9828099999999999E-5	4.39981	-0.049559	0.049559	0.0120626	0.104248	0.109477	0.111296	0.1779	TRUE	TRUE	TRUE
rs2395352	6	33100732	33132955	COL11A2	HLA-region	NOT_rs2395352_G	(Celiac OR MS) AND (IBD OR Celiac)	1.52095	1.18648e-11	Celiac	2.87471e-11	0.0251083	1.43267	4.22673e-09	5.75878e-09	TRUE	Celiac	0.316191	2.4195e-09	chr6_33132955_A_G	G	A	1.60472E-83	82.7946	-0.462817	0.462817	0.023903	0.290109	0.400168	0.398596	0.371	TRUE	TRUE	TRUE
rs2428486	6	31354104	31386327	MICA	HLA-region	NOT_rs2428486_C	(Celiac OR T1D) AND (Thyroid OR Celiac)	1.53528	2.16851e-13	Celiac	7.89929e-13	0.0125893	1.69617	3.57954e-19	8.81033e-19	TRUE	Celiac	0.00630891	1.84996e-18	chr6_31386327_T_C	C	T	3.1989000000000001E-124	123.495	-0.567942	0.567942	0.0239587	0.203283	0.321348	0.320944	0.3099	TRUE	TRUE	TRUE
rs2476601	1	114377568	113834946	PTPN22	NON-HLA	NOT_rs2476601_G	(Thyroid OR Lupus)	2.34253	8.13686e-24	Thyroid	1.87371e-22	9.99725e-05	2.20878	8.22327e-21	2.16116e-20	TRUE	Thyroid	0.0316048	1.20091e-20	chr1_113834946_A_G	G	A	1.4893600000000001E-202	201.827	-0.312414	0.312414	0.0102879	0.819887	0.859774	0.850804	0.8981	TRUE	TRUE	TRUE
rs2508015	6	31010200	31042423	HCG22	HLA-region	NOT_rs2508015_A	(PsO OR AS)	1.40175	4.09852e-20	PsO	5.19239e-17	1.99472e-05	1.31165	6.51782e-14	1.20785e-13	TRUE	PsO	0.0251221	2.56161e-14	chr6_31042423_G_A	A	G	2.9261699999999999E-27	26.5337	-0.163964	0.163964	0.0151609	0.250651	0.283848	0.281316	0.4005	TRUE	TRUE	TRUE
rs2516398	6	31481526	31513749	MICB	HLA-region	NOT_rs2516398_T	(PsO OR MS)	1.5187	1.07125e-17	PsO	3.30587e-16	0.000316296	1.58474	4.12051e-22	1.15549e-21	TRUE	PsO	0.000501073	3.86841e-21	chr6_31513749_G_T	T	G	1.4086400000000001E-31	30.8512	-0.175491	0.175491	0.0150101	0.712676	0.748134	0.7479	0.6494	TRUE	TRUE	TRUE
rs2516400	6	31481105	31513328	MICB	HLA-region	NOT_rs2516400_A	(PsO OR AS)	1.32472	8.23849e-15	PsO	7.09949e-12	5.01182e-05	1.30782	4.60135e-14	8.58702e-14	TRUE	PsO	6.31108e-07	8.27646e-10	chr6_31513328_G_A	A	G	1.2356600000000001E-40	39.9081	-0.198885	0.198885	0.0149012	0.257395	0.297876	0.296877	0.3086	TRUE	TRUE	TRUE
rs2517452	6	31060162	31092385	C6orf15	HLA-region	NOT_rs2517452_C	(PsO OR Lupus) AND (CD OR PsO)	1.49409	1.29323e-19	PsO	2.07859e-19	0.0125876	1.43468	8.22965e-17	1.79494e-16	TRUE	PsO	0.0631031	9.71418e-17	chr6_31092385_T_C	C	T	1.1079E-12	11.9555	-0.105794	0.105794	0.0148663	0.475444	0.50186	0.500611	0.5125	TRUE	TRUE	TRUE
rs2523477	6	31360389	31392612	MICA	HLA-region	NOT_rs2523477_C	(AS OR Thyroid)	1.17292	3.35778e-08	Autoimmune	8.06255e-08	0.00125899	1.21357	8.38008e-11	1.28118e-10	TRUE	Autoimmune	0.000251149	1.99409e-10	chr6_31392612_T_C	C	T	4.9267400000000002E-5	4.30744	-0.148207	0.148207	0.0365125	0.0106063	0.012442	0.0116988	0.08848	TRUE	TRUE	TRUE
rs2523535	6	31336250	31368473	HLA-B	HLA-region	NOT_rs2523535_G	(PsO OR MS)	1.44139	1.74743e-23	PsO	2.09237e-22	0.000316181	1.34359	2.26982e-16	4.83781e-16	TRUE	PsO	7.94442e-05	6.21226e-14	chr6_31368473_A_G	G	A	2.474E-15	14.6066	-0.119096	0.119096	0.015047	0.267465	0.290452	0.289566	0.4313	TRUE	TRUE	TRUE
rs2523589	6	31327334	31359557	HLA-B	HLA-region	NOT_rs2523589_T	(AS OR Celiac)	2.15887	5.50794e-50	Celiac	2.0659e-44	2.51162e-12	2.22706	7.42517e-54	5.38433e-53	TRUE	Celiac	2.5124e-13	3.44626e-47	chr6_31359557_G_T	T	G	3.31E-322	321.479	-0.651224	0.651224	0.0169696	0.333686	0.506718	0.502069	0.4965	TRUE	TRUE	TRUE
rs2523608	6	31322559	31354782	HLA-B	HLA-region	NOT_rs2523608_A	(PsO OR Lupus) AND (CD OR PsO)	1.39929	2.7361e-11	PsO	3.18334e-11	0.100019	1.40606	5.05281e-12	8.34264e-12	TRUE	PsO	0.0501064	6.28686e-12							0
rs2523647	6	31449778	31482001	MICB	HLA-region	NOT_rs2523647_G	(AS OR Celiac) AND (PsO OR Celiac)	2.0327	1.85903e-23	Celiac	2.89975e-23	0.0398004	2.00928	4.22511e-23	1.24868e-22	TRUE	Celiac	0.000631139	1.4238e-21	chr6_31482001_A_G	G	A	3.7609699999999998E-55	54.4247	-0.445577	0.445577	0.0284857	0.159914	0.231299	0.230912	0.1942	TRUE	TRUE	TRUE
rs2524044	6	31256753	31288976	HLA-C	HLA-region	NOT_rs2524044_G	(PsO OR Celiac)	1.36878	3.59039e-17	PsO	4.55278e-10	1.25914e-09	1.41715	2.28782e-21	6.20756e-21	TRUE	PsO	9.99684e-11	4.12234e-13	chr6_31288976_T_G	G	T	2.0155799999999999E-40	39.6956	-0.279375	0.279375	0.0209893	0.0924959	0.119131	0.117462	0.1871	TRUE	TRUE	TRUE
rs2524079	6	31242174	31274397	HLA-C	HLA-region	NOT_rs2524079_A	(Celiac OR Lupus) AND (UC OR Celiac)	2.15253	2.36669e-34	Celiac	9.62324e-34	0.00158475	2.27612	1.68879e-39	8.57886e-39	TRUE	Celiac	0.0501135	9.83242e-40	chr6_31274397_G_A	A	G	6.6069299999999996E-140	139.18	-0.605176	0.605176	0.0240338	0.247297	0.392402	0.391117	0.4133	TRUE	TRUE	TRUE
rs2524279	6	31392906	31425129	MICA	HLA-region	NOT_rs2524279_G	(Thyroid OR Celiac)	1.53498	3.78317e-34	Thyroid	1.16131e-28	6.30853e-08	1.38655	2.26526e-21	6.15686e-21	TRUE	Thyroid	1.00005e-05	4.31399e-18	chr6_31425129_A_G	G	A	1.3436899999999999E-46	45.8717	-0.162867	0.162867	0.0113624	0.115375	0.13237	0.131345	0.06452	TRUE	TRUE	TRUE
rs2535311	6	31052684	31084907	C6orf15	HLA-region	NOT_rs2535311_G	(Celiac OR T1D) AND (RA OR Celiac)	1.86636	1.05791e-24	Celiac	5.49588e-23	0.000501036	1.89058	1.10457e-25	3.59154e-25	TRUE	Celiac	0.0501056	4.43597e-26	chr6_31084907_A_G	G	A	1.8239E-146	145.739	-0.601974	0.601974	0.0233576	0.265289	0.412523	0.410563	0.3535	TRUE	TRUE	TRUE
rs2571375	6	29945270	29977493	HLA-A	HLA-region	NOT_rs2571375_G	(PsO OR MS)	1.36494	1.29581e-10	PsO	6.51319e-09	0.00199594	1.3036	1.41972e-08	1.88427e-08	TRUE	PsO	0.0794804	4.95428e-09							0
rs2596501	6	31321211	31353434	HLA-B	HLA-region	NOT_rs2596501_T	(AS OR Celiac)	1.75245	7.49047e-28	Celiac	4.24976e-25	3.16209e-07	1.88529	3.99036e-35	1.77722e-34	TRUE	Celiac	7.94455e-10	9.65949e-30	chr6_31353434_C_T	T	C	2.6061499999999998E-295	294.584	-0.640096	0.640096	0.017428	0.29241	0.456755	0.454241	0.4649	TRUE	TRUE	TRUE
rs2596551	6	31332239	31364462	HLA-B	HLA-region	NOT_rs2596551_C	(Celiac OR MS)	1.37269	3.73741e-10	MS	4.23336e-06	6.30888e-06	1.39737	3.98667e-11	6.1963e-11	TRUE	Celiac	3.16266e-08	8.79027e-08	chr6_31364462_A_C	C	A	9.4514799999999995E-16	15.0245	-0.292265	0.292265	0.0363795	0.0636877	0.0828751	0.0821587	0.2041	TRUE	TRUE	TRUE
rs2647012	6	32664458	32696681	HLA-DQB1	HLA-region	NOT_rs2647012_C	(Celiac OR MS)	2.68204	6.87683e-75	Celiac	1.10943e-62	1.2589e-22	2.70152	1.14916e-76	1.45013e-75	TRUE	Celiac	5.01353e-21	1.25839e-66	chr6_32696681_T_C	C	T		365.523	-0.711228	0.711228	0.0173759	0.433572	0.630463	0.62893	0.5934	TRUE	TRUE	TRUE
rs2735003	6	29808634	29840857	HLA-G	HLA-region	NOT_rs2735003_G	(PsO OR Celiac)	1.3632	1.43922e-17	Celiac	3.3834e-10	3.16149e-10	1.31611	9.09759e-15	1.76405e-14	TRUE	PsO	2.512e-09	4.50725e-09	chr6_29840857_T_G	G	T	1.5367400000000001E-16	15.8134	-0.130581	0.130581	0.015821	0.194928	0.216036	0.215295	0.2046	TRUE	TRUE	TRUE
rs2736428	6	31843924	31876147	SLC44A4	HLA-region	NOT_rs2736428_T	(Celiac OR T1D) AND (AS OR Celiac)	2.85972	1.07456e-57	Celiac	1.98457e-57	0.00316219	3.02073	2.12808e-63	1.99038e-62	TRUE	Celiac	0.0125898	6.6023e-64	chr6_31876147_C_T	T	C	4.3451000000000003E-68	67.362	-0.463485	0.463485	0.026581	0.207403	0.298975	0.299049	0.3079	TRUE	TRUE	TRUE
rs2844455	6	31869673	31901896	C2,ZBTB12	HLA-region	NOT_rs2844455_T	(Celiac OR T1D) AND (UC OR Celiac)	3.0267	8.85202e-45	Celiac	5.29613e-43	0.000251138	2.95273	8.00513e-44	4.49758e-43	TRUE	Celiac	0.00794248	8.83601e-44	chr6_31901896_C_G	G	C	0.91178400000000004	0.0401078	-0.0543273	-0.0543273	0.490372	0.000543641	0.000590469	0.195032	0.009772	FALSE	FALSE	FALSE
rs2844480	6	31564821	31597044	NCR3	HLA-region	NOT_rs2844480_T	(Celiac OR Lupus) AND (RA OR Celiac)	2.1035	4.5443e-26	Celiac	6.21604e-26	0.0158515	2.32309	8.59274e-32	3.4071e-31	TRUE	Celiac	0.125886	7.25564e-34	chr6_31597044_C_T	T	C	1.2485300000000001E-37	36.9036	-0.409844	0.409844	0.0319663	0.126757	0.180778	0.179676	0.1978	TRUE	TRUE	TRUE
rs2844505	6	31439063	31471286	MICB	HLA-region	NOT_rs2844505_T	(AS OR MS)	1.72737	9.22828e-10	AS	1.41388e-06	9.99913e-06	1.78511	1.14269e-10	1.72543e-10	TRUE	AS	7.94011e-06	1.34079e-07	chr6_31471286_C_T	T	C	2.7861200000000001E-148	147.555	-0.530269	0.530269	0.0204472	0.608113	0.73066	0.729094	0.7332	TRUE	TRUE	TRUE
rs2844573	6	31335454	31367677	HLA-B	HLA-region	NOT_rs2844573_C	(PsO OR AS) AND (UC OR PsO)	1.50166	4.12336e-24	PsO	1.9616e-23	0.00199489	1.35677	4.81694e-15	9.5024e-15	TRUE	PsO	0.125863	3.26702e-15	chr6_31367677_A_C	C	A	9.36483E-19	18.0285	-0.148963	0.148963	0.0168464	0.249578	0.278687	0.277728	0.3436	TRUE	TRUE	TRUE
rs2844635	6	31075481	31107704	C6orf15	HLA-region	NOT_rs2844635_G	(PsO OR AS)	1.35663	3.144e-17	PsO	4.65073e-14	2.5119e-05	1.29423	3.41362e-13	6.13295e-13	TRUE	PsO	0.000501284	3.03555e-11	chr6_31107704_A_G	G	A	1.7947300000000001E-42	41.746	-0.192111	0.192111	0.0140652	0.317205	0.360911	0.359545	0.3309	TRUE	TRUE	TRUE
rs2844673	6	30961926	30994149	MUC21	HLA-region	NOT_rs2844673_T	(PsO OR Thyroid)	1.16949	1.08225e-11	Thyroid	2.13933e-08	2.51211e-05	1.17308	5.89919e-12	9.66981e-12	TRUE	Autoimmune	3.98127e-05	2.5525e-09	chr6_30994149_C_T	T	C	1.8099199999999999E-2	1.74234	-0.02769	0.02769	0.0117153	0.0993892	0.101321	0.100217	0.1351	TRUE	FALSE	FALSE
rs2844697	6	30932309	30964532	SFTA2	HLA-region	NOT_rs2844697_T	(PsO OR AS) AND (CD OR PsO)	1.40632	2.11507e-17	PsO	3.44348e-17	0.0630828	1.27787	3.24128e-10	4.78963e-10	TRUE	PsO	0.125916	3.25915e-10	chr6_30964532_C_T	T	C	2.8302800000000001E-7	6.54817	-0.0843189	0.0843189	0.0164223	0.280837	0.297784	0.297625	0.374	TRUE	TRUE	TRUE
rs2844704	6	30706013	30738236	FLOT1	HLA-region	NOT_rs2844704_A	(IBD OR Celiac) AND (RA OR Celiac)	1.647	5.804e-13	Celiac	9.84365e-12	0.00501162	1.68572	4.42418e-14	8.27581e-14	TRUE	Celiac	0.125905	1.12907e-14	chr6_30738236_C_A	A	C	1.56459E-62	61.8056	-0.423008	0.423008	0.0253459	0.229853	0.317053	0.316491	0.1758	TRUE	TRUE	TRUE
rs2844762	6	30236754	30268977	TRIM26	HLA-region	NOT_rs2844762_C	(PsO OR AS) AND (UC OR PsO)	1.32977	1.83135e-12	PsO	4.2744e-12	0.0158423	1.33452	2.47855e-13	4.46814e-13	TRUE	PsO	0.31615	1.41778e-13	chr6_30268977_T_C	C	T	1.37214E-28	27.8626	-0.17244	0.17244	0.0155463	0.326461	0.366349	0.365166	0.3905	TRUE	TRUE	TRUE
rs2844795	6	30073847	30106070	TRIM31	HLA-region	NOT_rs2844795_T	(Thyroid OR Celiac) AND (UC OR Celiac)	1.91745	5.04044e-24	Celiac	1.20057e-21	3.98118e-05	1.80744	8.15104e-20	2.09035e-19	TRUE	Celiac	0.0630971	3.68466e-20	chr6_30106070_C_T	T	C	1.08393E-122	121.965	-0.503148	0.503148	0.0213594	0.385077	0.517596	0.51648	0.5156	TRUE	TRUE	TRUE
rs2854028	6	33179689	33211912	RING1	HLA-region	NOT_rs2854028_T	(UC OR Celiac) AND (RA OR Celiac)	1.78046	5.55115e-19	Celiac	4.83832e-18	0.0079458	1.70588	8.48752e-17	1.8436e-16	TRUE	Celiac	0.25121	4.18133e-18	chr6_33211912_C_T	T	C	4.0672399999999999E-38	37.3907	-0.443085	0.443085	0.0343269	0.107196	0.157715	0.15691	0.2337	TRUE	TRUE	TRUE
rs2854050	6	32185605	32217828	NOTCH4	HLA-region	NOT_rs2854050_A	(Celiac OR T1D) AND (IBD OR Celiac)	3.66322	1.28015e-25	Celiac	1.32446e-24	0.00794454	3.63577	8.71246e-26	2.86215e-25	TRUE	Celiac	0.0251041	1.42606e-25	chr6_32217828_G_A	A	G	4.1526000000000002E-5	4.38168	-0.295143	0.295143	0.0720067	0.0238858	0.0322936	0.0321626	0.07124	TRUE	TRUE	TRUE
rs2856683	6	32655218	32687441	HLA-DQB1	HLA-region	NOT_rs2856683_G	(UC OR MS)	1.29595	1.04516e-09	MS	1.33463e-06	1.58475e-05	1.27957	5.36767e-09	7.28207e-09	TRUE	MS	2.51138e-05	5.86554e-06	chr6_32687441_T_G	G	T	2.1946700000000002E-8	7.65863	-0.109761	0.109761	0.0196145	0.237061	0.257648	0.260225	0.2345	TRUE	TRUE	TRUE
rs2856705	6	32670956	32703179	HLA-DQB1	HLA-region	NOT_rs2856705_T	(RA OR T1D)	1.35449	2.12726e-13	RA	2.32649e-08	5.01133e-07	1.38625	3.0182e-15	6.0137e-15	TRUE	RA	1.25904e-06	1.98445e-10	chr6_32703179_C_T	T	C	2.2641200000000002E-15	14.6451	-0.247609	0.247609	0.0312402	0.0324429	0.0415169	0.0417005	0.1135	TRUE	TRUE	TRUE
rs2856997	6	32781776	32813999	HLA-DOB,XXbac-BPG246D15.9	HLA-region	NOT_rs2856997_A	(Celiac OR T1D) AND (CD OR Celiac)	2.71659	2.64102e-57	Celiac	2.04663e-56	0.000631171	2.68633	1.40645e-56	1.10706e-55	TRUE	Celiac	0.0158443	2.01942e-57	chr6_32813999_C_A	A	C	2.1677000000000001E-272	271.664	-0.763607	0.763607	0.0216546	0.313768	0.528333	0.526067	0.3873	TRUE	TRUE	TRUE
rs2857107	6	32785515	32817738	XXbac-BPG246D15.9	HLA-region	NOT_rs2857107_T	(RA OR MS)	1.28171	3.89074e-09	RA	2.30823e-07	0.0015848	1.28314	3.12329e-09	4.30333e-09	TRUE	RA	0.0158484	1.89713e-08	chr6_32817738_C_T	T	C	3.7388699999999997E-2	1.42726	-0.0527223	0.0527223	0.0253291	0.0586286	0.061827	0.0626566	0.1177	TRUE	FALSE	FALSE
rs2858331	6	32681277	32713500	HLA-DQA2	HLA-region	NOT_rs2858331_G	(Celiac OR T1D)	1.56002	3.6017e-25	T1D	1.78943e-15	1.99451e-12	1.50431	8.91158e-22	2.46425e-21	TRUE	Celiac	7.94362e-14	3.36596e-13	chr6_32713500_A_G	G	A	6.5313099999999997E-292	291.185	-0.669294	0.669294	0.0183296	0.18784	0.328874	0.323629	0.3678	TRUE	TRUE	TRUE
rs2894046	6	30782105	30814328	DDR1	HLA-region	NOT_rs2894046_C	(Celiac OR MS) AND (Thyroid OR Celiac)	1.86436	5.76668e-23	Celiac	1.75924e-22	0.0158461	1.79435	6.90105e-21	1.82573e-20	TRUE	Celiac	0.0630845	3.44246e-21	chr6_30814328_T_C	C	T	1.01018E-62	61.9956	-0.387291	0.387291	0.0231696	0.310449	0.403208	0.403343	0.2779	TRUE	TRUE	TRUE
rs2894207	6	31263751	31295974	HLA-C	HLA-region	NOT_rs2894207_C	(AS OR Celiac)	1.66826	6.33184e-18	Celiac	7.42251e-15	1.25879e-05	1.73091	1.13293e-19	2.88217e-19	TRUE	Celiac	3.1614e-06	9.17106e-16	chr6_31295974_T_C	C	T	2.6085600000000001E-62	61.5836	-0.443996	0.443996	0.0266522	0.10567	0.157745	0.157977	0.1546	TRUE	TRUE	TRUE
rs29230	6	29576393	29608616	GABBR1	HLA-region	NOT_rs29230_G	(Thyroid OR Celiac) AND (IBD OR Celiac)	1.47021	1.09926e-08	Celiac	1.78327e-07	0.0050116	1.50101	2.58928e-09	3.58932e-09	TRUE	Celiac	0.501354	5.6401e-11	chr6_29608616_A_G	G	A	2.3372200000000001E-16	15.6313	-0.353539	0.353539	0.0430967	0.0578338	0.0809365	0.0800819	0.1647	TRUE	TRUE	TRUE
rs29232	6	29611431	29643654	GABBR1	HLA-region	NOT_rs29232_T	(Thyroid OR Celiac) AND (AS OR Celiac)	1.50361	2.26842e-11	Celiac	1.30719e-10	0.00999755	1.43814	2.35544e-09	3.26802e-09	TRUE	Celiac	0.199448	2.08438e-09	chr6_29643654_C_T	T	C	5.3877800000000001E-5	4.26859	-0.105187	0.105187	0.0260485	0.243742	0.264352	0.263069	0.3493	TRUE	TRUE	TRUE
rs3094188	6	31142245	31174468	POU5F1	HLA-region	NOT_rs3094188_A	(AS OR MS) AND (AS OR Lupus)	1.91899	6.23412e-10	AS	1.39141e-09	0.0158532	1.87963	3.82441e-09	5.23756e-09	TRUE	AS	0.158484	4.38058e-09	chr6_31174468_C_A	A	C	4.2072699999999999E-189	188.376	-0.717175	0.717175	0.0244513	0.398919	0.598457	0.595533	0.6544	TRUE	TRUE	TRUE
rs3095150	6	30932532	30964755	SFTA2	HLA-region	NOT_rs3095150_T	(PsO OR MS)	1.44023	3.89007e-14	PsO	1.12961e-11	0.000100031	1.31622	9.51666e-09	1.27584e-08	TRUE	PsO	6.31013e-06	1.12144e-05	chr6_30964755_C_T	T	C	1.05657E-26	25.9761	-0.146546	0.146546	0.0137003	0.581321	0.616956	0.616039	0.6377	TRUE	TRUE	TRUE
rs3095250	6	31208340	31240563	HLA-C	HLA-region	NOT_rs3095250_T	(AS OR MS)	1.59334	1.37847e-11	AS	1.41407e-09	5.01251e-05	1.58516	3.35145e-11	5.25524e-11	TRUE	AS	5.00991e-05	4.66564e-09	chr6_31240563_C_T	T	C	7.3960500000000001E-123	122.131	-0.462496	0.462496	0.0196202	0.394349	0.512799	0.510186	0.6162	TRUE	TRUE	TRUE
rs3101942	6	32870057	32902280	HLA-DMB	HLA-region	NOT_rs3101942_A	(PsO OR MS)	1.50013	3.51804e-20	PsO	6.45957e-17	7.94201e-06	1.28281	1.87845e-08	2.46838e-08	TRUE	PsO	0.00251215	2.78335e-07	chr6_32902280_G_A	A	G	5.1945699999999996E-10	9.28445	-0.0839439	0.0839439	0.0135108	0.533383	0.553422	0.552142	0.597	TRUE	TRUE	TRUE
rs3116817	6	29149561	29181784	OR2J2	HLA-region	NOT_rs3116817_A	(Celiac OR T1D) AND (RA OR Celiac)	2.02895	2.14272e-26	Celiac	2.0172e-25	0.00251082	1.73198	4.87783e-16	1.01515e-15	TRUE	Celiac	0.0199563	1.02841e-15	chr6_29181784_G_A	A	G	1.04785E-60	59.9797	-0.373181	0.373181	0.0227044	0.517001	0.61148	0.61033	0.5452	TRUE	TRUE	TRUE
rs3117222	6	33060949	33093172	HLA-DPB1	HLA-region	NOT_rs3117222_T	(PsO OR Thyroid)	1.18136	3.59598e-17	Thyroid	2.09563e-16	0.0025122	1.16185	4.16436e-14	7.79898e-14	TRUE	Thyroid	9.9989e-05	1.92861e-11	chr6_33093172_C_T	T	C	6.2430999999999998E-27	26.2046	-0.0888959	0.0888959	0.00827308	0.23449	0.251005	0.250469	0.2659	TRUE	TRUE	TRUE
rs3117324	6	33324527	33356750	DAXX	HLA-region	NOT_rs3117324_T	(PsO OR Celiac) AND (IBD OR Celiac)	1.61653	1.79173e-11	Celiac	1.38169e-10	0.00630783	1.59165	7.61766e-11	1.16574e-10	TRUE	Celiac	0.0316354	2.48974e-10	chr6_33356750_G_T	T	G	6.6988499999999998E-115	114.174	-0.50564	0.50564	0.0221933	0.573248	0.697195	0.696166	0.5758	TRUE	TRUE	TRUE
rs3129274	6	33094869	33127092	COL11A2	HLA-region	NOT_rs3129274_T	(Celiac OR T1D) AND (UC OR Celiac)	1.9714	1.81076e-16	Celiac	1.59777e-15	0.00158503	1.67221	1.14313e-09	1.63305e-09	TRUE	Celiac	0.251143	5.01871e-10	chr6_33127092_C_T	T	C	4.2854900000000001E-137	136.368	-0.556229	0.556229	0.0223187	0.506429	0.651744	0.650339	0.6637	TRUE	TRUE	TRUE
rs3129871	6	32406342	32438565	HLA-DRA	HLA-region	NOT_rs3129871_C	(PsO OR MS)	1.45312	1.31271e-14	MS	9.71814e-13	1.99448e-07	1.35937	1.82721e-10	2.73309e-10	TRUE	MS	7.94529e-06	6.72841e-09	chr6_32438565_A_C	C	A	5.4853E-21	20.2608	-0.130372	0.130372	0.0138702	0.612673	0.643268	0.643784	0.6424	TRUE	TRUE	TRUE
rs3129882	6	32409530	32441753	HLA-DRA	HLA-region	NOT_rs3129882_A	(PsO OR MS)	1.36639	1.53359e-11	MS	1.27043e-10	6.30907e-06	1.40942	3.14927e-14	5.93991e-14	TRUE	MS	1.25896e-08	7.36638e-10	chr6_32441753_G_A	A	G	6.4476299999999998E-26	25.1906	-0.1431	0.1431	0.0135928	0.56407	0.599325	0.599943	0.6148	TRUE	TRUE	TRUE
rs3129890	6	32414273	32446496	HLA-DRA	HLA-region	NOT_rs3129890_C	(RA OR PsO)	1.22625	1.00305e-12	PsO	1.50204e-10	5.01222e-05	1.20263	4.50239e-11	6.97738e-11	TRUE	PsO	0.000251196	1.28205e-09	chr6_32446496_T_C	C	T	2.2929799999999999E-61	60.6396	-0.184761	0.184761	0.0111784	0.296921	0.336225	0.335459	0.2504	TRUE	TRUE	TRUE
rs3130299	6	32203537	32235760	NOTCH4	HLA-region	NOT_rs3130299_G	(MS OR T1D)	1.51796	2.72449e-18	Autoimmune	1.38123e-13	1.00017e-12	1.50065	1.51359e-17	3.43311e-17	TRUE	Autoimmune	3.98072e-11	9.50504e-18	chr6_32235760_A_G	G	A	4.66337E-32	31.3313	-0.301727	0.301727	0.0256026	0.131629	0.172058	0.170729	0.2332	TRUE	TRUE	TRUE
rs3130653	6	30822771	30854994	DDR1	HLA-region	NOT_rs3130653_A	(PsO OR T1D) AND (PsO OR MS)	1.50535	2.00034e-16	PsO	4.6221e-16	0.00158505	1.44872	3.72462e-14	6.9919e-14	TRUE	PsO	0.251106	2.86426e-14	chr6_30854994_C_A	A	C	2.4099099999999999E-29	28.618	-0.166584	0.166584	0.0148121	0.494277	0.535824	0.534182	0.5959	TRUE	TRUE	TRUE
rs3130827	6	29230683	29262906	OR14J1	HLA-region	NOT_rs3130827_C	(Celiac OR MS) AND (Thyroid OR Celiac)	2.24315	4.08428e-28	Celiac	2.19086e-27	0.00398191	2.03316	8.75118e-22	2.42411e-21	TRUE	Celiac	0.0199564	1.20693e-21	chr6_29262906_T_C	C	T	8.3368099999999998E-101	100.079	-0.498707	0.498707	0.0233976	0.634905	0.7456	0.745244	0.6199	TRUE	TRUE	TRUE
rs3130931	6	31134888	31167111	POU5F1,TCF19	HLA-region	NOT_rs3130931_C	(PsO OR MS)	1.45052	1.11761e-11	PsO	1.5997e-10	0.0025125	1.46701	6.42899e-13	1.13832e-12	TRUE	PsO	0.000794497	2.75481e-11	chr6_31167111_T_C	C	T	1.91779E-17	16.7172	-0.125255	0.125255	0.0147382	0.696946	0.723298	0.723388	0.6908	TRUE	TRUE	TRUE
rs3132132	6	32901934	32934157	HLA-DMB	HLA-region	NOT_rs3132132_A	(Celiac OR Lupus)	1.48584	1.58841e-08	Celiac	5.45101e-07	0.00398054	1.46618	3.96273e-08	5.07715e-08	TRUE	Celiac	0.0630772	3.7476e-08	chr6_32934157_G_A	A	G	5.1868099999999998E-24	23.2851	-0.388439	0.388439	0.0384358	0.0688491	0.0986791	0.0974058	0.1259	TRUE	TRUE	TRUE
rs3132454	6	31489644	31521867	MCCD1	HLA-region	NOT_rs3132454_G	(Celiac OR MS)	1.43408	2.87373e-14	Celiac	2.32512e-13	0.000397901	1.38812	3.93926e-12	6.55856e-12	TRUE	Celiac	0.00398163	1.39732e-12	chr6_31521867_A_G	G	A	5.9675999999999998E-32	31.2242	-0.242735	0.242735	0.0206333	0.262711	0.313168	0.313157	0.3384	TRUE	TRUE	TRUE
rs3132486	6	31243170	31275393	HLA-C	HLA-region	NOT_rs3132486_A	(PsO OR MS)	1.58776	1.13387e-29	PsO	7.14376e-27	3.98025e-06	1.50525	3.17329e-24	9.70293e-24	TRUE	PsO	9.99869e-07	2.33841e-20	chr6_31275393_G_A	A	G	2.7599400000000003E-51	50.5591	-0.201986	0.201986	0.0134078	0.489151	0.538418	0.536527	0.5497	TRUE	TRUE	TRUE
rs3135021	6	33045558	33077781	HLA-DPA1,HLA-DPB1	HLA-region	NOT_rs3135021_A	(Celiac OR T1D) AND (IBD OR Celiac)	1.47925	3.2971e-10	Celiac	1.51013e-09	0.0158477	1.53787	4.75458e-12	7.88298e-12	TRUE	Celiac	0.251193	1.51172e-12	chr6_33077781_G_A	A	G	5.3988299999999998E-96	95.2677	-0.514913	0.514913	0.0247681	0.241481	0.35545	0.354168	0.2598	TRUE	TRUE	TRUE
rs3135034	6	32951662	32983885	BRD2	HLA-region	NOT_rs3135034_C	(AS OR Celiac) AND (IBD OR Celiac)	2.41622	4.7362e-20	Celiac	2.24672e-19	0.0158451	2.27506	3.05352e-18	7.11891e-18	TRUE	Celiac	0.0630919	3.02403e-18	chr6_32983885_T_C	C	T	2.3572200000000001E-21	20.6276	-0.551421	0.551421	0.0581183	0.0317093	0.0550592	0.0543356	0.0977	TRUE	TRUE	TRUE
rs3135363	6	32389648	32421871	BTNL2	HLA-region	NOT_rs3135363_G	(PsO OR MS)	1.32084	8.31558e-15	PsO	2.73072e-13	0.000999586	1.24349	3.85294e-10	5.65146e-10	TRUE	PsO	7.94533e-05	2.07815e-07	chr6_32421871_A_G	G	A	4.8217E-20	19.3168	-0.140916	0.140916	0.0153705	0.248518	0.275186	0.273863	0.2649	TRUE	TRUE	TRUE
rs3184504	12	111884608	111446804	SH2B3	NON-HLA	NOT_rs3184504_C	(Thyroid OR Celiac)	1.33773	3.6745e-34	Thyroid	2.33392e-32	0.000125895	1.35568	2.00348e-36	9.36924e-36	TRUE	Thyroid	7.94371e-05	1.89673e-34	chr12_111446804_T_C	C	T	2.5935800000000002E-94	93.5861	-0.155883	0.155883	0.00756612	0.562784	0.598195	0.590733	0.517	TRUE	TRUE	TRUE
rs3763305	6	32369488	32401711	BTNL2	HLA-region	NOT_rs3763305_A	(UC OR Celiac) AND (CD OR Celiac)	1.8656	1.76884e-08	Celiac	4.43404e-08	0.039802	1.84918	4.37146e-08	5.58732e-08	TRUE	Celiac	0.0158479	4.00348e-07	chr6_32401711_G_A	A	G	2.74252E-4	3.56185	-0.212578	0.212578	0.0584248	0.0382653	0.0468234	0.0471039	0.0517	TRUE	FALSE	FALSE
rs3763313	6	32376471	32408694	BTNL2	HLA-region	NOT_rs3763313_C	(Celiac OR Lupus) AND (RA OR Celiac)	2.82394	1.52219e-43	Celiac	1.32724e-42	0.00100008	2.93786	5.86805e-46	3.46847e-45	TRUE	Celiac	0.0501124	1.78908e-49	chr6_32408694_A_C	C	A	2.3014400000000002E-187	186.638	-0.765013	0.765013	0.0262043	0.150851	0.299465	0.29798	0.1927	TRUE	TRUE	TRUE
rs376892	6	32972887	33005110	HLA-DOA	HLA-region	NOT_rs376892_A	(UC OR Celiac) AND (RA OR Celiac)	1.61078	2.01178e-14	Celiac	3.93674e-13	0.00251222	1.51695	1.15271e-11	1.85508e-11	TRUE	Celiac	0.100046	1.18194e-11	chr6_33005110_G_A	A	G	3.22552E-10	9.4914	-0.180461	0.180461	0.0287014	0.186291	0.216728	0.217309	0.288	TRUE	TRUE	TRUE
rs3815081	6	30114074	30146297	TRIM40	HLA-region	NOT_rs3815081_G	(Thyroid OR Celiac) AND (IBD OR Celiac)	1.60183	2.61225e-11	Celiac	1.19218e-09	0.00158494	1.50091	6.99684e-09	9.42795e-09	TRUE	Celiac	0.316226	1.05344e-09	chr6_30146297_A_G	G	A	1.55489E-56	55.8083	-0.428994	0.428994	0.0270767	0.161385	0.230896	0.229831	0.1519	TRUE	TRUE	TRUE
rs3818528	6	33661091	33693314	ITPR3	HLA-region	NOT_rs3818528_A	(PsO OR Celiac) AND (IBD OR Celiac)	1.59558	2.64502e-09	Celiac	1.10295e-08	0.01995	1.57939	6.00815e-09	8.1371e-09	TRUE	Celiac	0.0398221	1.62147e-08	chr6_33693314_G_A	A	G	2.9922600000000002E-136	135.524	-0.551354	0.551354	0.0221926	0.57795	0.711437	0.710879	0.6276	TRUE	TRUE	TRUE
rs382259	6	32209027	32241250	NOTCH4	HLA-region	NOT_rs382259_C	(Celiac OR MS)	1.46477	1.3758e-13	Celiac	3.6364e-10	1.58444e-05	1.39097	1.0038e-10	1.5244e-10	TRUE	Celiac	0.00199543	5.85593e-10	chr6_32241250_T_C	C	T	1.7885500000000001E-40	39.7475	-0.357194	0.357194	0.0268179	0.122885	0.167409	0.166598	0.1999	TRUE	TRUE	TRUE
rs3828903	6	31464739	31496962	MICB	HLA-region	NOT_rs3828903_A	(Celiac OR MS)	1.69021	1.10953e-27	Celiac	1.67547e-26	1.58487e-06	1.6208	7.16255e-24	2.17753e-23	TRUE	Celiac	0.00158501	2.86491e-29	chr6_31496962_G_A	A	G	3.9884100000000002E-89	88.3992	-0.417952	0.417952	0.0208808	0.22659	0.31189	0.310424	0.3068	TRUE	TRUE	TRUE
rs3830041	6	32191339	32223562	NOTCH4	HLA-region	NOT_rs3830041_T	(AS OR Celiac)	1.92854	3.96579e-16	Celiac	4.28633e-15	0.000316264	2.1353	1.68025e-19	4.22721e-19	TRUE	Celiac	0.000630956	2.38855e-20	chr6_32223562_C_T	T	C	1.0678200000000001E-15	14.9715	-0.482125	0.482125	0.0601244	0.0185768	0.0300682	0.0296406	0.07809	TRUE	TRUE	TRUE
rs3830076	6	32096244	32128467	ATF6B	HLA-region	NOT_rs3830076_T	(Celiac OR MS)	1.7285	3.16447e-10	Celiac	5.90394e-09	0.00158478	1.61494	1.41021e-08	1.87322e-08	TRUE	Celiac	0.0199514	3.20605e-09	chr6_32128467_C_T	T	C	3.2092200000000001E-18	17.4936	-0.258956	0.258956	0.029752	0.101077	0.127136	0.127558	0.05755	TRUE	TRUE	TRUE
rs3869109	6	31184196	31216419	HCG27	HLA-region	NOT_rs3869109_G	(Thyroid OR Celiac) AND (PsO OR Celiac)	2.47528	1.96768e-46	Celiac	1.65282e-45	0.000100002	2.41878	9.15038e-45	5.21473e-44	TRUE	Celiac	0.0050126	1.13138e-46	chr6_31216419_A_G	G	A	4.2364299999999998E-241	240.373	-0.636756	0.636756	0.0192033	0.484658	0.653117	0.651164	0.5409	TRUE	TRUE	TRUE
rs3871466	6	30983683	31015906	MUC22	HLA-region	NOT_rs3871466_C	(AS OR Celiac) AND (RA OR Celiac)	2.5161	5.35665e-29	Celiac	2.41138e-26	0.000100024	2.19735	1.02844e-22	2.95165e-22	TRUE	Celiac	0.00501359	8.2707e-22	chr6_31015906_T_C	C	T	2.7964E-26	25.5534	-0.37921	0.37921	0.0357545	0.0895047	0.128019	0.127458	0.1391	TRUE	TRUE	TRUE
rs3873334	6	30896147	30928370	VARS2	HLA-region	NOT_rs3873334_A	(AS OR Celiac) AND (RA OR Celiac)	1.8657	4.2064e-17	Celiac	1.93811e-16	0.0158433	1.63162	1.202e-11	1.92853e-11	TRUE	Celiac	0.158523	4.57012e-12	chr6_30928370_G_A	A	G	9.5499300000000002E-17	16.02	-0.215596	0.215596	0.0259434	0.212854	0.252569	0.254077	0.1557	TRUE	TRUE	TRUE
rs388234	6	29533295	29565518	GABBR1	HLA-region	NOT_rs388234_C	(Thyroid OR Celiac) AND (UC OR Celiac)	1.44935	4.80228e-10	Celiac	1.44715e-09	0.0316345	1.50384	1.05537e-11	1.70532e-11	TRUE	Celiac	0.012588	6.84701e-11	chr6_29565518_T_C	C	T	2.4609300000000001E-79	78.6089	-0.422533	0.422533	0.0224044	0.326285	0.430234	0.43052	0.3582	TRUE	TRUE	TRUE
rs3892710	6	32682862	32715085	HLA-DQA2	HLA-region	NOT_rs3892710_T	(Celiac OR MS)	1.6633	2.52254e-18	Celiac	4.2475e-17	6.30939e-05	1.58118	1.38182e-15	2.80241e-15	TRUE	Celiac	0.012586	9.55352e-20	chr6_32715085_C_T	T	C	1.21647E-49	48.9149	-0.340254	0.340254	0.0229707	0.182565	0.240477	0.241052	0.148	TRUE	TRUE	TRUE
rs389883	6	31947460	31979683	STK19	HLA-region	NOT_rs389883_T	(Celiac OR MS)	2.84839	6.1986e-66	Celiac	8.62174e-59	9.99651e-18	2.61193	1.52483e-54	1.13826e-53	TRUE	Celiac	6.30995e-15	9.32706e-49	chr6_31979683_G_T	T	G		333.104	-0.70325	0.70325	0.0180012	0.540465	0.719705	0.71817	0.6762	TRUE	TRUE	TRUE
rs3916765	6	32685550	32717773	HLA-DQA2	HLA-region	NOT_rs3916765_A	(Celiac OR MS)	1.6319	2.28626e-14	Celiac	1.77494e-11	3.16274e-05	1.68843	3.61304e-16	7.58881e-16	TRUE	Celiac	7.94461e-05	2.29517e-14	chr6_32717773_G_A	A	G	8.4387900000000004E-7	6.07372	-0.135123	0.135123	0.0274365	0.127759	0.143364	0.145031	0.1128	TRUE	TRUE	TRUE
rs404860	6	32184345	32216568	NOTCH4	HLA-region	NOT_rs404860_C	(Celiac OR MS)	1.49471	4.32953e-14	Celiac	2.68619e-10	7.94595e-06	1.54291	5.91679e-16	1.22071e-15	TRUE	Celiac	6.30938e-07	6.10177e-11	chr6_32216568_T_C	C	T	6.5418400000000004E-28	27.1843	-0.363793	0.363793	0.0332188	0.0748824	0.105856	0.10582	0.1801	TRUE	TRUE	TRUE
rs404890	6	32198867	32231090	NOTCH4	HLA-region	NOT_rs404890_A	(RA OR MS)	1.23212	1.19581e-09	RA	3.15995e-06	5.01199e-06	1.22766	1.90129e-09	2.68001e-09	TRUE	MS	3.98065e-08	5.89825e-08							0
rs411326	6	32211317	32243540	NOTCH4	HLA-region	NOT_rs411326_T	(Thyroid OR Celiac)	1.17133	5.00751e-14	Thyroid	1.8864e-10	3.98081e-07	1.20802	9.81071e-19	2.3422e-18	TRUE	Thyroid	1.25926e-06	6.02068e-15							0
rs4248166	6	32366421	32398644	BTNL2	HLA-region	NOT_rs4248166_C	(Celiac OR T1D) AND (RA OR Celiac)	2.33875	3.77664e-29	Celiac	5.62032e-28	0.00251159	2.26683	1.20409e-27	4.21697e-27	TRUE	Celiac	0.063105	1.08064e-28	chr6_32398644_T_C	C	T	2.1827299999999999E-202	201.661	-0.754134	0.754134	0.0248442	0.181599	0.345536	0.342782	0.1664	TRUE	TRUE	TRUE
rs4358615	6	26998567	27030788	HIST1H2BJ	NON-HLA	NOT_rs4358615_G	(Thyroid OR Celiac) AND (AS OR Celiac)	1.99965	8.13719e-17	Celiac	2.20478e-16	0.0251211	1.72137	1.91687e-10	2.85913e-10	TRUE	Celiac	0.125888	1.83938e-10	chr6_27030788_A_G	G	A	4.7369599999999998E-46	45.3245	-0.344892	0.344892	0.0242095	0.668521	0.74164	0.740971	0.6704	TRUE	TRUE	TRUE
rs454212	6	31934372	31966595	SKIV2L	HLA-region	NOT_rs454212_T	(RA OR Thyroid)	1.21833	2.67614e-17	Autoimmune	4.76031e-16	1.00034e-05	1.17824	2.04651e-12	3.49512e-12	TRUE	Autoimmune	0.00794576	1.53957e-16	chr6_31966595_C_T	T	C	1.2823300000000001E-34	33.892	-0.176116	0.176116	0.0143511	0.0673803	0.0797655	0.0764348	0.1317	TRUE	TRUE	TRUE
rs464921	6	33240506	33272729	RPS18	HLA-region	NOT_rs464921_G	(PsO OR Celiac) AND (IBD OR Celiac)	1.69162	8.28903e-13	Celiac	2.58625e-11	0.00125871	1.49603	1.46089e-08	1.9373e-08	TRUE	Celiac	0.079448	2.13427e-08	chr6_33272729_A_G	G	A	1.1233100000000001E-4	3.9495	-0.152647	0.152647	0.0395224	0.0831275	0.0957284	0.0955327	0.1524	TRUE	FALSE	FALSE
rs4711235	6	30768636	30800859	IER3	HLA-region	NOT_rs4711235_C	(Celiac OR MS) AND (RA OR Celiac)	1.85652	6.62335e-22	Celiac	1.3712e-21	0.0316178	1.77328	2.41954e-19	6.0299e-19	TRUE	Celiac	0.199524	5.83604e-20	chr6_30800859_T_C	C	T	3.4546200000000002E-59	58.4616	-0.392761	0.392761	0.0242098	0.292091	0.383589	0.383828	0.2716	TRUE	TRUE	TRUE
rs4713240	6	29710726	29742949	HLA-F	HLA-region	NOT_rs4713240_G	(Celiac OR Lupus) AND (Thyroid OR Celiac)	1.5038	1.12557e-10	Celiac	3.84608e-10	0.0316174	1.42373	1.65653e-08	2.18943e-08	TRUE	Celiac	0.251173	1.00482e-08	chr6_29742949_A_G	G	A	1.12798E-25	24.9477	-0.273696	0.273696	0.0261291	0.232699	0.286199	0.288558	0.2398	TRUE	TRUE	TRUE
rs4713411	6	30987176	31019399	MUC22	HLA-region	NOT_rs4713411_A	(Celiac OR MS) AND (CD OR Celiac)	2.00226	1.29795e-28	Celiac	4.67143e-28	0.0031614	1.85849	2.91147e-23	8.65278e-23	TRUE	Celiac	0.100006	2.09118e-23	chr6_31019399_C_A	A	C	2.2892900000000001E-98	97.6403	-0.494595	0.494595	0.0234962	0.309926	0.434439	0.433527	0.4103	TRUE	TRUE	TRUE
rs4713420	6	30993567	31025790	MUC22	HLA-region	NOT_rs4713420_T	(UC OR Celiac) AND (RA OR Celiac)	1.88893	2.68995e-19	Celiac	1.84232e-18	0.00999851	1.76404	4.11788e-16	8.62638e-16	TRUE	Celiac	0.251247	1.0873e-17	chr6_31025790_G_T	T	G	5.9484000000000003E-40	39.2256	-0.455969	0.455969	0.0344667	0.104027	0.157032	0.155835	0.1796	TRUE	TRUE	TRUE
rs4713607	6	33090836	33123059	HLA-DPB1	HLA-region	NOT_rs4713607_A	(Celiac OR MS) AND (Thyroid OR Celiac)	1.69716	1.54314e-16	Celiac	1.44234e-15	0.00398072	1.46772	1.92658e-09	2.71085e-09	TRUE	Celiac	0.00501134	1.40307e-08	chr6_33123059_G_A	A	G	1.0522E-48	47.9779	-0.333845	0.333845	0.022762	0.356509	0.438106	0.437779	0.4763	TRUE	TRUE	TRUE
rs480092	6	31764899	31797122	LSM2	HLA-region	NOT_rs480092_C	(Celiac OR Lupus) AND (RA OR Celiac)	1.79826	4.54555e-15	Celiac	1.00466e-14	0.0501242	1.66319	5.14489e-12	8.48586e-12	TRUE	Celiac	0.316313	8.24058e-13	chr6_31797122_T_C	C	T	5.5334999999999997E-135	134.257	-0.620743	0.620743	0.0251043	0.200748	0.331645	0.330766	0.1525	TRUE	TRUE	TRUE
rs4839335	1	114233871	113691249	MAGI3	NON-HLA	NOT_rs4839335_A	(Thyroid OR T1D) AND (RA OR Thyroid)	1.39224	8.63707e-15	Thyroid	1.16269e-14	0.0794496	1.30928	6.60813e-10	9.58661e-10	TRUE	Thyroid	0.000398194	2.40729e-09	chr1_113691249_G_A	A	G	9.1621999999999995E-50	49.038	-0.122579	0.122579	0.00826473	0.667394	0.693586	0.686988	0.7577	TRUE	TRUE	TRUE
rs494620	6	31838713	31870936	SLC44A4	HLA-region	NOT_rs494620_A	(Celiac OR Lupus) AND (IBD OR Celiac)	2.59524	3.85437e-52	Celiac	1.59568e-51	0.00199434	2.54495	2.29422e-50	1.51361e-49	TRUE	Celiac	0.0015843	9.22684e-50	chr6_31870936_G_A	A	G	4.1908299999999998E-63	62.3777	-0.42187	0.42187	0.0251594	0.253434	0.346354	0.345984	0.377	TRUE	TRUE	TRUE
rs499691	6	32194339	32226562	NOTCH4	HLA-region	NOT_rs499691_T	(AS OR Celiac) AND (CD OR Celiac)	1.85107	1.10043e-17	Celiac	8.38478e-17	0.00631032	1.92208	1.67945e-19	4.22721e-19	TRUE	Celiac	0.158522	5.80699e-20	chr6_32226562_C_T	T	C	8.6895999999999996E-55	54.061	-0.529295	0.529295	0.0339538	0.104553	0.167771	0.168328	0.1777	TRUE	TRUE	TRUE
rs547077	6	32289318	32321541	C6orf10	HLA-region	NOT_rs547077_C	(Celiac OR MS) AND (PsO OR Celiac)	3.28661	2.22098e-78	Celiac	4.66644e-77	5.01045e-05	3.10426	8.52367e-72	9.41156e-71	TRUE	Celiac	0.00316129	3.64853e-72	chr6_32321541_T_C	C	T	3.17541E-73	72.4982	-0.458517	0.458517	0.0253321	0.235976	0.334549	0.333988	0.3769	TRUE	TRUE	TRUE
rs565876	6	32950050	32982273	BRD2	HLA-region	NOT_rs565876_A	(Celiac OR Lupus) AND (Thyroid OR Celiac)	1.61009	6.25922e-15	Celiac	2.36999e-14	0.0199577	1.53576	1.74243e-12	2.98864e-12	TRUE	Celiac	0.158446	1.31498e-12	chr6_32982273_G_A	A	G	2.71019E-134	133.567	-0.544818	0.544818	0.022091	0.358966	0.501899	0.5028	0.3491	TRUE	TRUE	TRUE
rs592229	6	31930441	31962664	SKIV2L	HLA-region	NOT_rs592229_T	(Celiac OR Lupus) AND (Thyroid OR Celiac)	3.10128	4.14651e-71	Celiac	5.49579e-70	6.30924e-05	3.02371	4.80858e-68	4.90105e-67	TRUE	Celiac	0.000631162	7.16036e-68	chr6_31962664_G_T	T	G	1.7864900000000001E-234	233.748	-0.69695	0.69695	0.0213161	0.390928	0.585139	0.585914	0.5147	TRUE	TRUE	TRUE
rs608848	12	112146964	111709160	ACAD10	NON-HLA	NOT_rs608848_T	(PsO OR Thyroid)	1.13032	3.64027e-10	Thyroid	1.20083e-08	0.00251195	1.11644	1.91216e-08	2.5106e-08	TRUE	Thyroid	0.0794283	6.14602e-09	chr12_111709160_C_T	T	C	6.0228200000000003E-16	15.2202	-0.0660022	0.0660022	0.00815965	0.249414	0.261769	0.258849	0.2798	TRUE	TRUE	TRUE
rs6456834	6	28700352	28732575	ZBED9	HLA-region	NOT_rs6456834_G	(Celiac OR Lupus)	3.14866	7.19381e-25	Celiac	8.03629e-24	0.000125864	3.27262	1.505e-27	5.24768e-27	TRUE	Celiac	0.0501338	7.20836e-31	chr6_28732575_T_G	G	T	1.8238999999999998E-285	284.739	-1.11213	1.11213	0.0308017	0.829657	0.940394	0.939395	0.8184	TRUE	TRUE	TRUE
rs6457374	6	31272261	31304484	HLA-C	HLA-region	NOT_rs6457374_T	(Celiac OR T1D) AND (Celiac OR Lupus)	3.39621	4.15934e-52	Celiac	9.56139e-52	0.000999648	3.25871	1.77717e-48	1.14401e-47	TRUE	Celiac	0.000999982	3.99354e-48	chr6_31304484_C_T	T	C		411.931	-0.940089	0.940089	0.0216297	0.519968	0.765489	0.763452	0.6965	TRUE	TRUE	TRUE
rs6457617	6	32663851	32696074	HLA-DQB1	HLA-region	NOT_rs6457617_T	(Celiac OR MS) AND (AS OR Celiac)	4.77582	8.4054e-134	Celiac	4.7197e-133	1.58416e-06	5.02913	1.55761e-143	6.69353e-142	TRUE	Celiac	9.99894e-05	1.97167e-144	chr6_32696074_C_T	T	C		332.286	-0.825149	0.825149	0.0211476	0.327176	0.564102	0.562892	0.4776	TRUE	TRUE	TRUE
rs6535627	4	149633713	148712561	NR3C2	NON-HLA	NOT_rs6535627_G	(Thyroid OR Celiac) AND (IBD OR Thyroid)	1.20315	6.64733e-16	Thyroid	1.92553e-15	0.00251114	1.15464	4.24655e-10	6.21733e-10	TRUE	Thyroid	0.398035	1.37735e-10	chr4_148712561_T_G	G	T	6.6911399999999997E-30	29.1745	-0.137828	0.137828	0.0121338	0.111435	0.125418	0.123472	0.2116	TRUE	TRUE	TRUE
rs6602398	10	6082953	6040990	IL2RA	NON-HLA	NOT_rs6602398_T	(Thyroid OR T1D) AND (IBD OR Thyroid)	1.1276	3.0645e-08	Thyroid	5.15815e-08	0.0251121	1.12911	3.47465e-08	4.4626e-08	TRUE	Thyroid	0.0999998	4.74777e-08	chr10_6040990_G_T	T	G	1.16877E-8	7.93227	-0.0494311	0.0494311	0.00866571	0.266104	0.274494	0.273597	0.3192	TRUE	TRUE	TRUE
rs660895	6	32577380	32609603	HLA-DQA1	HLA-region	NOT_rs660895_G	(Celiac OR MS) AND (PsO OR Celiac)	2.94049	4.23246e-49	Celiac	3.06555e-48	0.00125928	3.11032	3.192e-53	2.2457e-52	TRUE	Celiac	0.0251235	5.20068e-54	chr6_32609603_A_G	G	A	5.3641400000000001E-47	46.2705	-0.406772	0.406772	0.0282529	0.179354	0.248616	0.250301	0.2141	TRUE	TRUE	TRUE
rs6903130	6	32732210	32764433	HLA-DQB2	HLA-region	NOT_rs6903130_A	(Celiac OR MS)	1.80646	6.40952e-33	Celiac	4.34045e-30	1.99499e-08	1.83204	1.40326e-34	6.1635e-34	TRUE	Celiac	5.01111e-11	3.99633e-28							0
rs6903608	6	32428285	32460508	HLA-DRA	HLA-region	NOT_rs6903608_T	(MS OR T1D) AND (UC OR MS)	2.18624	1.34724e-12	MS	1.83255e-11	0.000398186	2.05923	1.09848e-10	1.66182e-10	TRUE	MS	0.06309	1.8078e-10	chr6_32460508_C_T	T	C	6.8944599999999998E-73	72.1615	-0.567535	0.567535	0.0314294	0.650833	0.776585	0.777796	0.7273	TRUE	TRUE	TRUE
rs6903912	6	30991559	31023782	MUC22	HLA-region	NOT_rs6903912_A	(Thyroid OR Celiac)	1.14568	3.2194e-10	Autoimmune	9.61482e-10	0.000501316	1.13138	1.5133e-08	2.00512e-08	TRUE	Autoimmune	0.00100005	6.26004e-08	chr6_31023782_G_A	A	G	3.3816599999999999E-4	3.47087	-0.0302621	0.0302621	0.00844327	0.265668	0.269338	0.267178	0.214	TRUE	FALSE	FALSE
rs6905949	6	30140525	30172748	TRIM15	HLA-region	NOT_rs6905949_C	(Thyroid OR Celiac)	1.20275	1.04119e-14	Celiac	5.99994e-11	7.94148e-10	1.2036	1.66794e-14	3.19906e-14	TRUE	Celiac	6.30731e-10	1.30888e-09	chr6_30172748_T_C	C	T	1.36518E-8	7.86481	-0.0756576	0.0756576	0.0133254	0.0831231	0.0888756	0.0867944	0.1546	TRUE	TRUE	TRUE
rs6907322	6	32324945	32357168	C6orf10	HLA-region	NOT_rs6907322_A	(Thyroid OR Celiac) AND (UC OR Celiac)	2.00967	2.37916e-22	Celiac	6.46845e-21	0.00199478	1.86781	1.28839e-18	3.04843e-18	TRUE	Celiac	0.100018	1.66354e-19	chr6_32357168_G_A	A	G	1.41906E-178	177.848	-0.681118	0.681118	0.0239045	0.195846	0.343025	0.342284	0.174	TRUE	TRUE	TRUE
rs6911639	6	32978178	33010401	HLA-DOA	HLA-region	NOT_rs6911639_C	(Celiac OR T1D) AND (IBD OR Celiac)	1.69147	1.67076e-15	Celiac	7.53499e-14	0.000199477	1.42876	2.12351e-08	2.77663e-08	TRUE	Celiac	0.251088	7.75904e-09	chr6_33010401_T_C	C	T	3.1405099999999999E-21	20.503	-0.305025	0.305025	0.0322506	0.135842	0.177202	0.176774	0.22	TRUE	TRUE	TRUE
rs6916921	6	31520426	31552649	ATP6V1G2	HLA-region	NOT_rs6916921_T	(UC OR Celiac) AND (CD OR Celiac)	1.74122	4.71255e-09	Celiac	6.16524e-08	0.0100001	1.87548	7.27634e-11	1.11566e-10	TRUE	Celiac	0.039816	1.21093e-10							0
rs6920606	6	32997674	33029897	HLA-DOA	HLA-region	NOT_rs6920606_C	(Celiac OR T1D) AND (UC OR Celiac)	1.90431	1.91858e-24	Celiac	2.20683e-23	0.00158536	1.75928	2.61742e-19	6.50265e-19	TRUE	Celiac	0.125868	5.75915e-20	chr6_33029897_T_C	C	T	3.8459199999999998E-76	75.415	-0.418413	0.418413	0.022658	0.418698	0.528075	0.527715	0.4539	TRUE	TRUE	TRUE
rs6929796	6	31522669	31554892	NFKBIL1	HLA-region	NOT_rs6929796_A	(Celiac OR T1D) AND (CD OR Celiac)	2.78181	6.8932e-37	Celiac	5.06933e-36	0.00316122	2.00586	2.2878e-20	5.98291e-20	TRUE	Celiac	0.0398021	1.92175e-20	chr6_31554892_G_A	A	G	1.11918E-44	43.9511	-0.439776	0.439776	0.0313599	0.137001	0.200684	0.201262	0.1642	TRUE	TRUE	TRUE
rs6930435	6	29301222	29333445	OR5V1	HLA-region	NOT_rs6930435_G	(Celiac OR T1D) AND (IBD OR Celiac)	2.79787	1.8617e-28	Celiac	5.60791e-27	0.000100001	2.63383	1.99032e-25	6.35464e-25	TRUE	Celiac	0.0794583	4.73824e-26	chr6_29333445_A_G	G	A	2.4099100000000002E-134	133.618	-0.699238	0.699238	0.0283469	0.764745	0.871552	0.871329	0.7405	TRUE	TRUE	TRUE
rs6931332	6	31274245	31306468	HLA-C	HLA-region	NOT_rs6931332_G	(Celiac OR MS)	1.86086	5.58286e-32	Celiac	4.75156e-23	2.51314e-12	1.73761	1.4805e-25	4.76517e-25	TRUE	Celiac	6.31019e-10	8.99415e-19	chr6_31306468_A_G	G	A	2.3447699999999999E-95	94.6299	-0.384734	0.384734	0.0185693	0.373815	0.467837	0.46667	0.3989	TRUE	TRUE	TRUE
rs6933349	6	31002013	31034236	HCG22	HLA-region	NOT_rs6933349_A	(Thyroid OR Celiac)	1.25623	4.46606e-25	Thyroid	5.93513e-21	7.94354e-07	1.2195	5.06417e-19	1.23308e-18	TRUE	Thyroid	1.9955e-05	4.8374e-16	chr6_31034236_G_A	A	G	1.6553900000000001E-16	15.7811	-0.0766393	0.0766393	0.00929557	0.195908	0.207009	0.208613	0.2105	TRUE	TRUE	TRUE
rs6937880	6	27000236	27032457	HIST1H2BJ	NON-HLA	NOT_rs6937880_T	(Celiac OR MS) AND (Thyroid OR Celiac)	1.76922	9.58865e-16	Celiac	5.82493e-15	0.0079405	1.52811	3.15626e-09	4.34494e-09	TRUE	Celiac	0.0501355	5.85128e-09	chr6_27032457_C_T	T	C	2.9334600000000001E-6	5.53262	-0.105721	0.105721	0.022612	0.533563	0.558484	0.55821	0.5757	TRUE	TRUE	TRUE
rs6941112	6	31946614	31978837	STK19	HLA-region	NOT_rs6941112_A	(Celiac OR MS)	2.30306	9.35801e-63	Celiac	2.80783e-57	1.58531e-14	2.28594	5.53937e-62	5.00431e-61	TRUE	Celiac	3.98083e-13	4.38725e-59	chr6_31978837_G_A	A	G	9.9770000000000002E-107	106.001	-0.436868	0.436868	0.0199087	0.262542	0.361242	0.36054	0.289	TRUE	TRUE	TRUE
rs731132	6	27885356	27917578	OR2B2	NON-HLA	NOT_rs731132_G	(Thyroid OR Celiac) AND (PsO OR Celiac)	1.55824	5.1024e-14	Celiac	3.63395e-12	0.000630916	1.39214	1.27631e-08	1.70389e-08	TRUE	Celiac	0.00794263	1.1594e-07	chr6_27917578_T_G	G	T	0.13259399999999999	0.877477	-0.0317492	0.0317492	0.0211105	0.360609	0.366541	0.366537	0.3731	TRUE	FALSE	FALSE
rs7356880	6	32401327	32433550	HLA-DRA	HLA-region	NOT_rs7356880_T	(Celiac OR Lupus)	2.47403	2.16993e-14	Celiac	1.80247e-13	0.00500935	2.72901	3.27394e-16	6.90393e-16	TRUE	Celiac	0.0501238	2.65576e-18	chr6_32433550_C_T	T	C	5.5628799999999996E-18	17.2547	-0.799397	0.799397	0.0925099	0.00931478	0.0208422	0.0203827	0.05145	TRUE	TRUE	TRUE
rs746647	6	31114182	31146405	CCHCR1	HLA-region	NOT_rs746647_G	(CD OR AS) AND (RA OR AS)	1.55041	1.65273e-08	AS	8.29641e-08	0.0199566	1.54186	3.60289e-08	4.62356e-08	TRUE	AS	0.0999542	5.59841e-08	chr6_31146405_A_G	G	A	1.34927E-69	68.8699	-0.527041	0.527041	0.0298877	0.201624	0.306533	0.305787	0.3223	TRUE	TRUE	TRUE
rs753725	6	30890871	30923094	VARS2	HLA-region	NOT_rs753725_C	(Celiac OR MS) AND (AS OR Celiac)	2.68431	1.46649e-52	Celiac	5.38757e-52	0.000251167	2.36168	6.28049e-40	3.22128e-39	TRUE	Celiac	0.0398324	1.51841e-40	chr6_30923094_T_C	C	T	2.1478299999999999E-216	215.668	-0.681306	0.681306	0.021699	0.449002	0.63645	0.635088	0.5105	TRUE	TRUE	TRUE
rs7574865	2	191964633	191099907	STAT4	NON-HLA	NOT_rs7574865_G	(RA OR Thyroid)	1.25714	4.38583e-08	Thyroid	2.78167e-06	0.00100041	1.26306	2.0225e-08	2.64891e-08	TRUE	Thyroid	0.158477	1.35257e-09	chr2_191099907_T_G	G	T	2.9703000000000001E-45	44.5272	-0.123238	0.123238	0.00872955	0.750291	0.771624	0.766864	0.7759	TRUE	TRUE	TRUE
rs7709212	5	158764177	159337169	IL12B	NON-HLA	NOT_rs7709212_C	(PsO OR Celiac) AND (CD OR PsO)	1.33861	4.7193e-13	PsO	1.21263e-12	0.00794281	1.25667	5.01382e-09	6.81948e-09	TRUE	PsO	0.316098	3.8362e-09	chr5_159337169_T_C	C	T	1.5848900000000001E-24	23.8	-0.166655	0.166655	0.016304	0.282505	0.318315	0.317882	0.3311	TRUE	TRUE	TRUE
rs7741364	6	30372570	30404793	RPP21	HLA-region	NOT_rs7741364_A	(Celiac OR T1D) AND (Celiac OR Lupus)	1.75605	1.50611e-19	Celiac	2.70564e-19	0.0158524	1.63373	2.15216e-15	4.32062e-15	TRUE	Celiac	0.125925	2.19864e-15	chr6_30404793_G_A	A	G	4.6859799999999998E-41	40.3292	-0.33873	0.33873	0.0252427	0.266055	0.339379	0.339917	0.3541	TRUE	TRUE	TRUE
rs7744253	6	31023524	31055747	HCG22	HLA-region	NOT_rs7744253_C	(Celiac OR T1D) AND (CD OR Celiac)	2.21111	3.48291e-30	Celiac	5.29757e-30	0.0251262	2.16432	1.56601e-28	5.65899e-28	TRUE	Celiac	0.0158501	4.06084e-28							0
rs7745656	6	32680970	32713193	HLA-DQA2	HLA-region	NOT_rs7745656_T	(MS OR T1D)	1.58218	4.10605e-22	T1D	6.84526e-16	1.58517e-08	1.49376	1.34863e-17	3.06771e-17	TRUE	RA	5.01411e-07	3.32465e-15	chr6_32713193_G_T	T	G	7.2660799999999997E-70	69.1387	-0.533294	0.533294	0.0301825	0.0799337	0.131537	0.130421	0.2473	TRUE	TRUE	TRUE
rs7745906	6	31204008	31236231	HCG27	HLA-region	NOT_rs7745906_A	(PsO OR Thyroid)	1.28944	2.99494e-32	Thyroid	4.32418e-23	7.94112e-12	1.24802	8.64935e-25	2.69128e-24	TRUE	Autoimmune	3.98101e-11	1.38389e-17	chr6_31236231_G_A	A	G	2.2808700000000001E-38	37.6419	-0.112854	0.112854	0.0087131	0.201068	0.218559	0.217915	0.1822	TRUE	TRUE	TRUE
rs7756516	6	32723917	32756140	HLA-DQB2	HLA-region	NOT_rs7756516_T	(Celiac OR T1D) AND (CD OR Celiac)	3.79484	5.92696e-100	Celiac	2.22088e-98	5.01264e-06	3.34522	2.83055e-83	4.09143e-82	TRUE	Celiac	0.000251126	3.00017e-83	chr6_32756140_C_T	T	C		330.414	-0.824504	0.824504	0.0211911	0.315648	0.553803	0.551231	0.4558	TRUE	TRUE	TRUE
rs7761965	6	31273495	31305718	HLA-C	HLA-region	NOT_rs7761965_A	(PsO OR Celiac)	1.44029	4.85839e-13	Celiac	1.6889e-10	2.51162e-06	1.3238	7.40575e-09	9.97049e-09	TRUE	Celiac	3.98067e-05	2.72459e-06	chr6_31305718_G_A	A	G	1.9570400000000001E-25	24.7084	-0.201541	0.201541	0.0193371	0.11585	0.138324	0.137704	0.08284	TRUE	TRUE	TRUE
rs7763910	6	26472655	26472427	BTN2A1	NON-HLA	NOT_rs7763910_G	(CD OR Celiac) AND (RA OR Celiac)	1.63081	2.39029e-11	Celiac	1.10859e-10	0.012589	1.50681	2.29156e-08	2.98166e-08	TRUE	Celiac	0.397947	7.69198e-09	chr6_26472427_A_G	G	A	9.8580300000000002E-5	4.00621	-0.0912964	0.0912964	0.0234451	0.555215	0.576792	0.576192	0.5873	TRUE	FALSE	FALSE
rs7765810	6	30063496	30095719	TRIM31	HLA-region	NOT_rs7765810_A	(AS OR Celiac) AND (RA OR Celiac)	1.46581	1.25525e-08	Celiac	9.0791e-08	0.0125854	1.48704	3.78225e-09	5.1843e-09	TRUE	Celiac	0.0794356	7.7229e-09	chr6_30095719_C_A	A	C	1.32984E-2	1.8762	0.0816341	-0.0816341	0.0329745	0.135377	0.126501	0.126348	0.1809	FALSE	FALSE	FALSE
rs7774158	6	33007752	33039975	HLA-DPA1	HLA-region	NOT_rs7774158_A	(Thyroid OR Celiac) AND (AS OR Celiac)	1.67953	2.84964e-17	Celiac	1.19763e-16	0.0125907	1.72276	8.94642e-19	2.14552e-18	TRUE	Celiac	0.199576	3.03521e-19	chr6_33039975_C_A	A	C	2.6996000000000001E-68	67.5687	-0.405856	0.405856	0.0232397	0.306825	0.403542	0.402868	0.3443	TRUE	TRUE	TRUE
rs7774197	6	32046275	32078498	TNXB	HLA-region	NOT_rs7774197_C	(Thyroid OR Celiac) AND (IBD OR Celiac)	2.68356	1.57263e-16	Celiac	7.14209e-15	0.00316145	2.32135	2.30656e-13	4.17228e-13	TRUE	Celiac	0.251224	3.22308e-15	chr6_32078498_A_C	C	A	6.9358500000000001E-73	72.1589	-0.611458	0.611458	0.0338625	0.0840878	0.149185	0.148187	0.06012	TRUE	TRUE	TRUE
rs8192591	6	32185796	32218019	NOTCH4	HLA-region	NOT_rs8192591_T	(AS OR Celiac) AND (RA OR Celiac)	3.60661	3.62293e-15	Celiac	1.35371e-13	0.00398215	3.86934	6.57218e-16	1.35185e-15	TRUE	Celiac	0.0199517	4.35834e-15	chr6_32218019_C_T	T	C	4.3621400000000004E-19	18.3603	-1.16507	1.16507	0.130505	0.00424528	0.0142474	0.0139753	0.0394	TRUE	TRUE	TRUE
rs915664	6	30794617	30826840	DDR1	HLA-region	NOT_rs915664_C	(Celiac OR T1D) AND (CD OR Celiac)	2.24016	4.67136e-36	Celiac	8.06679e-36	0.0158449	2.00175	6.4614e-28	2.29322e-27	TRUE	Celiac	0.031621	5.21615e-28	chr6_30826840_T_C	C	T	1.0185899999999999E-105	104.992	-0.546264	0.546264	0.0250148	0.231971	0.353106	0.351863	0.2953	TRUE	TRUE	TRUE
rs926070	6	32257566	32289789	C6orf10	HLA-region	NOT_rs926070_A	(UC OR MS) AND (RA OR MS)	1.96235	4.4115e-13	MS	1.64997e-12	0.0199497	1.79791	6.91338e-10	1.00203e-09	TRUE	MS	0.316276	8.57644e-11	chr6_32289789_G_A	A	G	3.7644400000000001E-14	13.4243	-0.223166	0.223166	0.0294847	0.571824	0.624061	0.624145	0.6598	TRUE	TRUE	TRUE
rs9261535	6	30127323	30159546	TRIM10	HLA-region	NOT_rs9261535_A	(Celiac OR MS)	1.53605	6.0015e-18	Celiac	3.65076e-15	1.00018e-05	1.51438	5.7719e-17	1.27463e-16	TRUE	Celiac	3.98167e-06	1.96291e-13	chr6_30159546_G_A	A	G	1.53886E-35	34.8128	-0.261929	0.261929	0.0210514	0.242167	0.295274	0.294884	0.2372	TRUE	TRUE	TRUE
rs9262152	6	30680916	30713139	MDC1	HLA-region	NOT_rs9262152_T	(Thyroid OR Celiac) AND (IBD OR Celiac)	1.67192	1.68988e-12	Celiac	5.21425e-12	0.0316136	1.63596	1.60861e-11	2.56024e-11	TRUE	Celiac	0.0630734	2.599e-11	chr6_30713139_C_T	T	C	6.7282199999999996E-28	27.1721	-0.333833	0.333833	0.0304902	0.12619	0.168824	0.168741	0.1437	TRUE	TRUE	TRUE
rs9263870	6	31170514	31202737	HCG27	HLA-region	NOT_rs9263870_G	(UC OR Celiac) AND (CD OR Celiac)	1.70401	3.12479e-10	Celiac	2.2652e-09	0.0125868	1.70944	3.66408e-10	5.38935e-10	TRUE	Celiac	0.316382	1.28278e-12	chr6_31202737_A_G	G	A	2.68906E-67	66.5704	-0.610554	0.610554	0.0352266	0.0925123	0.163969	0.163588	0.09079	TRUE	TRUE	TRUE
rs9268384	6	32336586	32368809	C6orf10	HLA-region	NOT_rs9268384_G	(Celiac OR MS)	2.43282	3.9087e-76	Celiac	4.26521e-75	6.31189e-15	2.41251	6.3139e-75	7.43637e-74	TRUE	Celiac	6.30781e-16	4.14797e-71	chr6_32368809_A_G	G	A	3.3151299999999997E-61	60.4795	-0.34127	0.34127	0.0206754	0.246619	0.316704	0.316067	0.3731	TRUE	TRUE	TRUE
rs9271366	6	32586854	32619077	HLA-DQA1	HLA-region	NOT_rs9271366_A	(UC OR MS) AND (CD OR MS)	3.53288	6.54258e-18	MS	1.04705e-16	0.000316307	2.88659	1.92807e-11	3.05038e-11	TRUE	MS	0.025112	1.69799e-11	chr6_32619077_G_A	A	G	3.01301E-127	126.521	-0.818718	0.818718	0.0341181	0.717989	0.862152	0.862329	0.8504	TRUE	TRUE	TRUE
rs9275184	6	32654714	32686937	HLA-DQB1	HLA-region	NOT_rs9275184_C	(IBD OR Celiac)	1.38541	6.2294e-12	Celiac	3.92441e-07	5.01279e-07	1.41986	9.37865e-14	1.72593e-13	TRUE	Celiac	2.51114e-05	4.33268e-14	chr6_32686937_T_C	C	T	1.6730199999999999E-11	10.7765	-0.146099	0.146099	0.0217019	0.105938	0.119389	0.120936	0.1041	TRUE	TRUE	TRUE
rs9275312	6	32665728	32697951	HLA-DQB1	HLA-region	NOT_rs9275312_G	(IBD OR Celiac) AND (UC OR Celiac)	1.47199	4.17016e-15	Celiac	1.35134e-11	9.9998e-07	1.55187	6.84764e-19	1.65216e-18	TRUE	Celiac	1.58463e-06	5.12957e-18	chr6_32697951_A_G	G	A	2.3377600000000002E-40	39.6312	-0.249075	0.249075	0.0187285	0.199942	0.241117	0.242757	0.1278	TRUE	TRUE	TRUE
rs9277027	6	32998238	33030461	HLA-DOA	HLA-region	NOT_rs9277027_G	(Celiac OR T1D)	1.33093	3.11136e-11	Celiac	9.71223e-11	0.000631063	1.32183	6.63526e-11	1.02032e-10	TRUE	Celiac	0.00794727	2.98752e-13	chr6_33030461_A_G	G	A	3.9719200000000001E-103	102.401	-0.397731	0.397731	0.0184448	0.232871	0.315084	0.31261	0.2666	TRUE	TRUE	TRUE
rs9277535	6	33054861	33087084	HLA-DPB1	HLA-region	NOT_rs9277535_G	(Thyroid OR Lupus)	1.21326	2.1689e-18	Thyroid	9.0921e-18	0.0158548	1.19712	8.6807e-16	1.76953e-15	TRUE	Thyroid	0.0199559	2.86721e-15	chr6_33087084_A_G	G	A	7.9213600000000001E-40	39.1012	-0.127767	0.127767	0.0096737	0.181637	0.200584	0.19757	0.2473	TRUE	TRUE	TRUE
rs9277565	6	33056897	33089120	HLA-DPB1	HLA-region	NOT_rs9277565_T	(IBD OR Thyroid) AND (CD OR Thyroid)	1.18332	2.77634e-14	Thyroid	7.5444e-14	0.0251241	1.14005	3.15896e-09	4.34494e-09	TRUE	Thyroid	0.398196	1.15662e-11	chr6_33089120_C_T	T	C	1.3921900000000001E-37	36.8563	-0.123994	0.123994	0.00967747	0.177385	0.19553	0.192577	0.2058	TRUE	TRUE	TRUE
rs9295924	6	30782361	30814584	DDR1	HLA-region	NOT_rs9295924_A	(Thyroid OR Celiac) AND (RA OR Celiac)	1.77634	5.80244e-17	Celiac	1.58083e-15	0.00125918	1.75124	5.09352e-16	1.05865e-15	TRUE	Celiac	0.000100013	3.66287e-13	chr6_30814584_G_A	A	G	8.0297099999999995E-18	17.0953	-0.22714	0.22714	0.0264142	0.139225	0.170204	0.169719	0.1498	TRUE	TRUE	TRUE
rs9357152	6	32664960	32697183	HLA-DQB1	HLA-region	NOT_rs9357152_G	(Celiac OR T1D) AND (AS OR Celiac)	4.22644	3.97341e-80	Celiac	1.84172e-79	0.000398002	3.99091	6.62104e-76	8.16082e-75	TRUE	Celiac	0.00397944	2.68022e-76	chr6_32697183_A_G	G	A	3.2658799999999999E-121	120.486	-0.885429	0.885429	0.0378203	0.062028	0.153307	0.151502	0.2344	TRUE	TRUE	TRUE
rs9357155	6	32809848	32842071	PSMB9	HLA-region	NOT_rs9357155_A	(Celiac OR MS) AND (Thyroid OR Celiac)	1.93672	2.22435e-15	Celiac	3.97006e-15	0.0630912	1.87042	1.80013e-14	3.44016e-14	TRUE	Celiac	0.00794413	1.83727e-13	chr6_32842071_G_A	A	G	4.0663100000000003E-12	11.3908	-0.255192	0.255192	0.0367984	0.0960774	0.120532	0.121566	0.1205	TRUE	TRUE	TRUE
rs9366725	6	28685981	28718204	ZBED9	HLA-region	NOT_rs9366725_T	(Celiac OR T1D) AND (PsO OR Celiac)	1.97916	2.36429e-26	Celiac	2.0176e-25	0.00316079	1.57297	3.06489e-12	5.15135e-12	TRUE	Celiac	0.100039	1.5412e-12	chr6_28718204_C_T	T	C	6.5147800000000002E-34	33.1861	-0.278796	0.278796	0.0229659	0.522199	0.591442	0.590855	0.5027	TRUE	TRUE	TRUE
rs9366778	6	31269173	31301396	HLA-C	HLA-region	NOT_rs9366778_A	(PsO OR Celiac)	1.5339	6.18471e-36	Autoimmune	8.9976e-25	2.51119e-22	1.57395	1.20025e-41	6.40402e-41	TRUE	PsO	1.58456e-28	1.51179e-24	chr6_31301396_G_A	A	G	1.5170499999999999E-173	172.819	-0.354151	0.354151	0.0126102	0.413779	0.504072	0.502468	0.3597	TRUE	TRUE	TRUE
rs9405124	6	29368813	29401036	OR5V1	HLA-region	NOT_rs9405124_G	(Celiac OR T1D)	1.33719	1.1979e-11	Celiac	8.04428e-10	0.000125792	1.29326	1.25007e-09	1.78262e-09	TRUE	Celiac	0.000100052	3.91931e-07	chr6_29401036_A_G	G	A	3.2923000000000003E-14	13.4825	-0.141393	0.141393	0.018638	0.257924	0.285132	0.284124	0.2798	TRUE	TRUE	TRUE
rs9461684	6	31253444	31285667	HLA-C	HLA-region	NOT_rs9461684_T	(AS OR Celiac)	1.68897	4.59548e-12	Celiac	2.03114e-10	0.000630786	1.74049	5.98421e-13	1.06193e-12	TRUE	Celiac	0.000199565	1.87131e-10	chr6_31285667_C_T	T	C	1.7782799999999999E-110	109.75	-0.606918	0.606918	0.0271762	0.0910416	0.159501	0.158356	0.08384	TRUE	TRUE	TRUE
rs9461799	6	32689529	32721752	HLA-DQA2	HLA-region	NOT_rs9461799_C	(Thyroid OR Celiac) AND (CD OR Celiac)	3.19167	4.51123e-77	Celiac	2.20057e-76	0.000100005	2.77249	8.5779e-61	7.66228e-60	TRUE	Celiac	0.00100016	3.46353e-61	chr6_32721752_T_C	C	T	1.04713E-275	274.98	-0.759024	0.759024	0.0213938	0.298433	0.507647	0.505669	0.3776	TRUE	TRUE	TRUE
rs9469003	6	31407828	31440051	MICA	HLA-region	NOT_rs9469003_C	(AS OR Celiac)	1.96902	2.68848e-24	Celiac	6.56361e-22	3.98015e-06	2.15299	4.33504e-29	1.58818e-28	TRUE	Celiac	1.00006e-05	9.53855e-29	chr6_31440051_T_C	C	T	7.9983400000000002E-143	142.097	-0.628355	0.628355	0.0246946	0.111276	0.196197	0.195792	0.1249	TRUE	TRUE	TRUE
rs971173	1	114447914	113905292	DCLRE1B	NON-HLA	NOT_rs971173_T	(PsO OR Thyroid) AND (RA OR Thyroid)	1.1571	1.67387e-11	Thyroid	4.81193e-11	0.0251262	1.13561	6.58013e-09	8.88904e-09	TRUE	Thyroid	0.398113	2.24007e-09	chr1_113905292_G_T	T	G	1.4037799999999999E-15	14.8527	-0.0685556	0.0685556	0.00858541	0.264944	0.278095	0.275041	0.3132	TRUE	TRUE	TRUE
rs1003878	6	32299822	32332045	C6orf10	HLA-region	rs1003878_A	(Celiac OR Lupus) AND (UC OR Celiac)	6.38563	1.04371e-155	Celiac	4.81195e-155	3.16302e-06	6.0982	1.20942e-150	5.82721e-149	TRUE	Celiac	6.30684e-05	4.5844e-152	chr6_32332045_G_A	A	G		626.719	1.1524	1.1524	0.0214821	0.479369	0.185804	0.187889	0.2403	TRUE	TRUE	TRUE
rs1012411	6	30332555	30364778	RPP21	HLA-region	rs1012411_G	(Celiac OR Lupus)	2.24083	8.03406e-41	Celiac	2.18972e-40	3.98244e-05	2.21129	4.9876e-40	2.58316e-39	TRUE	Celiac	7.94638e-06	3.39052e-38	chr6_30364778_T_G	G	T	1.57761E-216	215.802	0.635892	0.635892	0.0202462	0.453212	0.293581	0.298845	0.3359	TRUE	TRUE	TRUE
rs1042178	6	33037522	33069745	HLA-DPA1	HLA-region	rs1042178_C	(Celiac OR Lupus) AND (Thyroid OR Celiac)	2.09329	9.2632e-33	Celiac	7.95893e-32	0.00125843	2.30353	1.55767e-41	8.25564e-41	TRUE	Celiac	0.0316334	1.39762e-42	chr6_33069745_T_C	C	T		394.238	1.10541	1.10541	0.026	0.294025	0.109443	0.110685	0.1772	TRUE	TRUE	TRUE
rs10484554	6	31274555	31306778	HLA-C	HLA-region	rs10484554_T	(PsO OR T1D) AND (PsO OR MS)	3.56729	3.22167e-204	PsO	5.58358e-203	1.58478e-09	3.60527	6.82544e-218	7.75175e-216	TRUE	PsO	3.98015e-07	5.73914e-218	chr6_31306778_C_T	T	C	5.2966300000000003E-192	191.276	0.631178	0.631178	0.0213544	0.163393	0.0926543	0.0946257	0.1181	TRUE	TRUE	TRUE
rs10484566	6	32835258	32867481	PSMB9	HLA-region	rs10484566_G	(AS OR T1D)	1.45885	4.04258e-08	T1D	9.6043e-06	0.000199504	1.48201	9.25366e-09	1.24268e-08	TRUE	AS	1.25856e-06	6.1267e-06	chr6_32867481_T_G	G	T	1.99848E-2	1.6993	-0.0742032	-0.0742032	0.031893	0.0769012	0.0821917	0.0815164	0.05427	FALSE	FALSE	FALSE
rs10494164	1	114546528	114003906	OLFML3	NON-HLA	rs10494164_G	(Thyroid OR Celiac)	1.17278	3.7048e-09	Thyroid	6.31023e-08	0.0031622	1.20512	1.06378e-11	1.71716e-11	TRUE	Thyroid	0.398082	5.12708e-14	chr1_114003906_A_G	G	A	3.3125299999999998E-7	6.47984	0.0579324	0.0579324	0.0113487	0.126269	0.120138	0.121896	0.08627	TRUE	TRUE	TRUE
rs10498722	6	25186512	25186284	LRRC16A	NON-HLA	rs10498722_T	(Celiac OR Lupus)	1.69408	8.26544e-16	Celiac	1.46061e-14	0.0012594	1.62711	1.25656e-13	2.28858e-13	TRUE	Celiac	0.00158512	2.40553e-12	chr6_25186284_C_T	T	C	5.9470299999999998E-55	54.2257	0.534914	0.534914	0.034261	0.119169	0.0724902	0.074229	0.09435	TRUE	TRUE	TRUE
rs1062470	6	31084435	31116658	CDSN,PSORS1C1	HLA-region	rs1062470_A	(PsO OR T1D) AND (PsO OR MS)	1.96135	4.01894e-58	PsO	7.74325e-58	0.00316238	1.94932	2.95055e-60	2.60632e-59	TRUE	PsO	0.00501145	4.33694e-60	chr6_31116658_G_A	A	G	3.81066E-31	30.419	0.181317	0.181317	0.0156218	0.355656	0.315176	0.317636	0.311	TRUE	TRUE	TRUE
rs1063355	6	32627714	32659937	HLA-DQB1	HLA-region	rs1063355_G	(Celiac OR T1D)	3.47514	1.64119e-52	Celiac	3.10434e-46	3.16225e-15	2.60231	2.77877e-37	1.31105e-36	TRUE	Celiac	1.00023e-08	1.10269e-43	chr6_32659937_T_G	G	T		624.806	0.84191	0.84191	0.0157183	0.744716	0.516213	0.52557	0.6097	TRUE	TRUE	TRUE
rs10745340	1	114436970	113894348	AP4B1	NON-HLA	rs10745340_C	(Thyroid OR T1D)	1.16386	1.05372e-12	Thyroid	5.15854e-10	3.16387e-05	1.18353	6.36625e-15	1.24659e-14	TRUE	Thyroid	0.199494	6.84803e-17	chr1_113894348_T_C	C	T	2.6103600000000001E-61	60.5833	0.125412	0.125412	0.00759129	0.452467	0.421903	0.428708	0.3601	TRUE	TRUE	TRUE
rs1075496	6	30658239	30690462	NRM	HLA-region	rs1075496_A	(AS OR Celiac) AND (PsO OR Celiac)	2.41477	3.38572e-30	Celiac	1.21423e-29	0.0100015	2.11309	1.27084e-23	3.82695e-23	TRUE	Celiac	0.0630919	5.44727e-24	chr6_30690462_C_A	A	C	5.4200100000000003E-185	184.266	0.626825	0.626825	0.0216097	0.49139	0.32834	0.329655	0.4454	TRUE	TRUE	TRUE
rs10759944	9	100556972	97794690	FOXE1	NON-HLA	rs10759944_G	(UC OR Thyroid) AND (CD OR Thyroid)	1.48079	2.5383e-24	Thyroid	1.1753e-23	0.0125943	1.37357	1.00319e-16	2.17312e-16	TRUE	Thyroid	0.158454	2.43389e-17	chr9_97794690_A_G	G	A	2.6668599999999998E-183	182.574	0.236676	0.236676	0.00819735	0.697142	0.647647	0.652936	0.6691	TRUE	TRUE	TRUE
rs1076668	6	25343805	25343577	LRRC16A	NON-HLA	rs1076668_T	(Celiac OR Lupus) AND (Thyroid OR Celiac)	1.50624	6.07369e-11	Celiac	1.47478e-10	0.0397959	1.55159	2.14957e-12	3.65541e-12	TRUE	Celiac	0.100015	2.67359e-12	chr6_25343577_G_T	T	G	6.2324699999999996E-6	5.20534	0.12255	0.12255	0.0271227	0.240839	0.219805	0.220986	0.1842	TRUE	TRUE	TRUE
rs1076828	6	30628252	30660475	DHX16	HLA-region	rs1076828_A	(Celiac OR MS) AND (Celiac OR Lupus)	2.37084	5.4297e-34	Celiac	8.11991e-34	0.0251137	2.23155	1.99587e-30	7.64682e-30	TRUE	Celiac	0.0631095	1.33183e-30	chr6_30660475_G_A	A	G	1.89671E-205	204.722	0.687252	0.687252	0.0224697	0.459795	0.286042	0.287517	0.3795	TRUE	TRUE	TRUE
rs1077394	6	31610384	31642607	BAG6	HLA-region	rs1077394_T	(Celiac OR T1D) AND (RA OR Celiac)	3.43342	2.11814e-19	Celiac	6.22441e-18	0.00398056	3.55791	3.36554e-20	8.75812e-20	TRUE	Celiac	0.00501222	7.00331e-19	chr6_31642607_C_T	T	C	4.7424200000000003E-198	197.324	0.681048	0.681048	0.0226833	0.730232	0.556054	0.559142	0.6721	TRUE	TRUE	TRUE
rs10889677	1	67725120	67259437	IL23R	NON-HLA	rs10889677_A	(IBD OR PsO)	1.18469	1.04789e-08	IBD	5.09871e-06	7.94344e-05	1.25028	2.51279e-14	4.77341e-14	TRUE	IBD	3.98116e-05	1.10687e-12	chr1_67259437_C_A	A	C	4.5993899999999999E-12	11.3373	0.0862877	0.0862877	0.012474	0.293934	0.277079	0.277983	0.3121	TRUE	TRUE	TRUE
rs1107159	6	28671723	28703946	ZBED9	HLA-region	rs1107159_C	(PsO OR T1D) AND (RA OR PsO)	1.63102	1.29058e-23	PsO	1.29081e-22	0.00158458	1.41083	1.36317e-12	2.35336e-12	TRUE	PsO	0.0630952	1.73013e-12	chr6_28703946_T_C	C	T	6.8358100000000005E-4	3.16521	0.0984272	0.0984272	0.0289825	0.0724802	0.0664219	0.0663888	0.08624	TRUE	FALSE	FALSE
rs11244	6	32780724	32812947	HLA-DOB	HLA-region	rs11244_A	(Celiac OR T1D) AND (CD OR Celiac)	4.11428	4.82452e-98	Celiac	2.83949e-97	6.30821e-05	4.20573	5.96398e-101	1.18534e-99	TRUE	Celiac	0.000794172	2.871e-102	chr6_32812947_G_A	A	G		440.734	0.937773	0.937773	0.020857	0.546207	0.280133	0.283678	0.2646	TRUE	TRUE	TRUE
rs1140809	6	30611676	30643899	ATAT1	HLA-region	rs1140809_A	(PsO OR Celiac)	1.53663	1.02105e-23	Celiac	3.3169e-19	9.99839e-11	1.61056	2.23843e-29	8.277e-29	TRUE	Celiac	3.98135e-14	6.91564e-21	chr6_30643899_C_A	A	C	2.9662000000000002E-57	56.5278	0.206726	0.206726	0.0129629	0.420199	0.37087	0.371915	0.5062	TRUE	TRUE	TRUE
rs1165165	6	25862466	25862238	SLC17A3	NON-HLA	rs1165165_T	(Celiac OR Lupus) AND (Thyroid OR Celiac)	1.99084	5.23504e-29	Celiac	1.91222e-27	0.000501256	1.52442	4.0457e-12	6.72873e-12	TRUE	Celiac	0.0251247	6.92928e-12	chr6_25862238_C_T	T	C	9.0991300000000005E-39	38.041	0.336395	0.336395	0.0258316	0.281161	0.218326	0.2189	0.2423	TRUE	TRUE	TRUE
rs12190473	6	27024687	27056908	HIST1H2BJ	NON-HLA	rs12190473_T	(Thyroid OR Celiac) AND (AS OR Celiac)	2.31688	1.39014e-41	Celiac	2.68672e-41	0.00631053	1.89131	4.86998e-25	1.53942e-24	TRUE	Celiac	0.0501149	1.3801e-25	chr6_27056908_C_T	T	C	5.9210699999999997E-24	23.2276	0.249215	0.249215	0.0246914	0.310619	0.261023	0.261426	0.2385	TRUE	TRUE	TRUE
rs1233391	6	29550618	29582841	GABBR1	HLA-region	rs1233391_C	(PsO OR MS) AND (UC OR PsO)	1.41959	1.36957e-17	PsO	2.74249e-17	0.012592	1.45657	4.58943e-21	1.23056e-20	TRUE	PsO	0.158531	3.6239e-21	chr6_29582841_T_C	C	T	1.13789E-16	15.9439	0.157189	0.157189	0.0189626	0.198299	0.174843	0.176244	0.1884	TRUE	TRUE	TRUE
rs1233487	6	29468809	29501032	MAS1L	HLA-region	rs1233487_G	(Celiac OR T1D) AND (IBD OR Celiac)	2.50685	1.79216e-46	Celiac	7.73874e-46	0.00199604	2.00603	7.12066e-29	2.5849e-28	TRUE	Celiac	0.0316178	5.52692e-30	chr6_29501032_A_G	G	A	1.9829E-86	85.7027	0.516334	0.516334	0.0262042	0.283694	0.188169	0.189083	0.2845	TRUE	TRUE	TRUE
rs1233585	6	28716345	28748568	ZBED9	HLA-region	rs1233585_G	(Celiac OR T1D) AND (RA OR Celiac)	2.78888	1.15742e-62	Celiac	4.17232e-61	3.98166e-05	2.24088	5.06911e-40	2.61685e-39	TRUE	Celiac	0.00398014	1.27685e-40	chr6_28748568_A_G	G	A	2.3227400000000001E-120	119.634	0.683932	0.683932	0.0293184	0.214725	0.117857	0.117823	0.2056	TRUE	TRUE	TRUE
rs1245371	6	30038352	30070575	RNF39	HLA-region	rs1245371_G	(Celiac OR MS) AND (Thyroid OR Celiac)	2.56523	7.62017e-48	Celiac	1.72646e-47	0.00251076	2.2118	2.67183e-36	1.23854e-35	TRUE	Celiac	0.0316313	2.86332e-38	chr6_30070575_A_G	G	A	2.7245799999999999E-53	52.5647	0.355424	0.355424	0.023129	0.384276	0.30152	0.301692	0.2969	TRUE	TRUE	TRUE
rs12529049	6	32357715	32389938	BTNL2	HLA-region	rs12529049_T	(IBD OR AS) AND (UC OR AS)	1.43963	2.17623e-15	AS	3.75434e-10	7.94597e-09	1.36769	1.02029e-11	1.65031e-11	TRUE	AS	1.58485e-06	8.18173e-09	chr6_32389938_C_T	T	C	2.97872E-2	1.52597	0.041043	0.041043	0.0188886	0.257305	0.249704	0.249224	0.1442	TRUE	FALSE	FALSE
rs12566340	1	114420328	113877706	BCL2L15	NON-HLA	rs12566340_T	(Thyroid OR T1D)	1.20434	1.94025e-18	Thyroid	6.47401e-14	5.01347e-08	1.21381	1.94212e-19	4.86294e-19	TRUE	Thyroid	0.0316191	5.65691e-20	chr1_113877706_C_T	T	C	1.30197E-65	64.8854	0.138652	0.138652	0.00810467	0.328914	0.300045	0.306503	0.227	TRUE	TRUE	TRUE
rs1264550	6	30377198	30409421	RPP21	HLA-region	rs1264550_A	(Celiac OR MS) AND (IBD OR Celiac)	2.17786	9.45648e-27	Celiac	1.96126e-26	0.025119	2.16801	8.75605e-27	2.97481e-26	TRUE	Celiac	0.0630836	6.0471e-27	chr6_30409421_G_A	A	G	3.2277500000000002E-67	66.4911	0.398099	0.398099	0.0229827	0.620831	0.519699	0.520984	0.4143	TRUE	TRUE	TRUE
rs1264695	6	30067892	30100115	TRIM31	HLA-region	rs1264695_G	(Celiac OR Lupus) AND (RA OR Celiac)	2.95657	2.01085e-64	Celiac	5.19735e-64	0.000501402	2.48475	3.48926e-47	2.12564e-46	TRUE	Celiac	0.0199486	5.47365e-50	chr6_30100115_A_G	G	A	1.03514E-254	253.985	0.905129	0.905129	0.0265511	0.273722	0.123963	0.123914	0.2634	TRUE	TRUE	TRUE
rs1265048	6	31081409	31113632	C6orf15	HLA-region	rs1265048_C	(IBD OR AS) AND (RA OR AS)	2.17217	2.24766e-22	AS	1.01712e-20	0.000794031	1.8363	1.73745e-14	3.32436e-14	TRUE	AS	0.0794497	1.64957e-15	chr6_31113632_T_C	C	T	6.5917399999999998E-143	142.181	0.617672	0.617672	0.0242674	0.615585	0.446742	0.449339	0.3134	TRUE	TRUE	TRUE
rs1265099	6	31105413	31137636	PSORS1C1,PSORS1C2	HLA-region	rs1265099_G	(UC OR Celiac) AND (RA OR Celiac)	3.51292	1.73165e-58	Celiac	1.91938e-57	0.000251245	3.07232	1.06181e-49	6.94762e-49	TRUE	Celiac	0.0125882	1.10543e-52	chr6_31137636_A_G	G	A	1.1324E-177	176.946	0.61786	0.61786	0.02174	0.635565	0.469514	0.472345	0.4123	TRUE	TRUE	TRUE
rs12660382	6	31443323	31475546	MICB	HLA-region	rs12660382_T	(PsO OR MS) AND (CD OR PsO)	1.58132	5.95144e-28	PsO	1.68184e-27	0.000999862	1.63574	1.32763e-33	5.61417e-33	TRUE	PsO	0.0199572	2.07191e-33	chr6_31475546_C_T	T	C	0.79569599999999996	0.0992526	0.00542651	0.00542651	0.0209582	0.148906	0.148408	0.148575	0.1634	TRUE	FALSE	FALSE
rs12663184	6	30301600	30333823	TRIM39,TRIM39-RPP21	HLA-region	rs12663184_T	(PsO OR T1D) AND (PsO OR MS)	1.82517	1.91427e-41	PsO	5.21368e-41	0.00158518	1.74294	6.05387e-37	2.83943e-36	TRUE	PsO	0.01585	8.63247e-37	chr6_30333823_C_T	T	C	5.0664100000000002E-13	12.2953	0.171356	0.171356	0.0237221	0.115863	0.0996202	0.100067	0.1139	TRUE	TRUE	TRUE
rs130065	6	31122500	31154723	CCHCR1	HLA-region	rs130065_A	(PsO OR Celiac)	2.6006	1.81071e-165	Celiac	7.03093e-113	2.51108e-80	2.64087	2.83025e-177	1.95657e-175	TRUE	Celiac	5.00989e-91	1.40697e-112	chr6_31154723_G_A	A	G		514.544	0.726587	0.726587	0.0149523	0.26688	0.145698	0.149452	0.2425	TRUE	TRUE	TRUE
rs130077	6	31122330	31154553	CCHCR1	HLA-region	rs130077_A	(Thyroid OR Lupus) AND (Thyroid OR Celiac)	1.16184	1.08428e-10	Thyroid	1.33444e-10	0.00794193	1.16865	3.84182e-11	5.98872e-11	TRUE	Thyroid	0.0316272	4.27761e-11	chr6_31154553_G_A	A	G	2.97303E-17	16.5268	0.0964943	0.0964943	0.0114227	0.133821	0.123927	0.124145	0.1678	TRUE	TRUE	TRUE
rs13076312	3	188089254	188371466	LPP	NON-HLA	rs13076312_T	(Thyroid OR Celiac)	1.26698	1.61604e-23	Thyroid	9.67264e-20	3.16309e-06	1.23413	1.17634e-18	2.79578e-18	TRUE	Thyroid	0.000316292	1.22207e-16							0
rs13190937	6	28411244	28443467	ZSCAN23	NON-HLA	rs13190937_A	(Celiac OR MS)	1.84931	7.43246e-33	Celiac	4.14217e-32	3.16305e-07	1.54735	3.79349e-18	8.77969e-18	TRUE	Celiac	0.00630639	2.04938e-23	chr6_28443467_G_A	A	G	6.5027900000000001E-51	50.1869	0.315203	0.315203	0.0210023	0.284112	0.223493	0.223921	0.365	TRUE	TRUE	TRUE
rs13198474	6	25874423	25874195	SLC17A3	NON-HLA	rs13198474_A	(Celiac OR Lupus) AND (RA OR Celiac)	2.94975	5.7489e-60	Celiac	8.90194e-60	0.00100028	2.32342	4.86021e-35	2.15257e-34	TRUE	Celiac	0.0158467	7.11738e-36	chr6_25874195_G_A	A	G	2.5468299999999998E-210	209.594	1.15069	1.15069	0.0371792	0.138731	0.0460978	0.0464365	0.09748	TRUE	TRUE	TRUE
rs13209234	6	32415975	32448198	HLA-DRA	HLA-region	rs13209234_A	(PsO OR AS)	1.54926	7.45295e-31	PsO	5.5994e-26	7.94473e-08	1.58782	2.54812e-35	1.151e-34	TRUE	PsO	7.94341e-05	3.45576e-34	chr6_32448198_G_A	A	G	0.53649999999999998	0.27043	-0.0101678	-0.0101678	0.0164498	0.205597	0.206835	0.206518	0.16	FALSE	FALSE	FALSE
rs1362104	6	30101656	30133879	TRIM40	HLA-region	rs1362104_A	(Celiac OR Lupus)	1.90544	4.0075e-25	Celiac	9.27672e-25	0.000794731	2.08077	2.49695e-31	9.73075e-31	TRUE	Celiac	3.9809e-05	2.50594e-29	chr6_30133879_G_A	A	G	1.12954E-71	70.9471	0.365621	0.365621	0.020423	0.52666	0.432	0.4321	0.3908	TRUE	TRUE	TRUE
rs1383261	6	32765451	32797674	HLA-DOB	HLA-region	rs1383261_T	(AS OR Celiac) AND (CD OR Celiac)	3.59621	4.94935e-74	Celiac	9.6717e-74	0.000631257	3.42093	1.88261e-69	1.94373e-68	TRUE	Celiac	0.00630998	2.72233e-71	chr6_32797674_C_T	T	C		344.68	0.825998	0.825998	0.0207836	0.584042	0.346314	0.349322	0.325	TRUE	TRUE	TRUE
rs1416920	6	28302784	28335007	ZSCAN31	NON-HLA	rs1416920_G	(Celiac OR T1D) AND (CD OR Celiac)	2.5241	2.6002e-46	Celiac	2.91924e-45	0.000794408	2.18382	1.52821e-34	6.67544e-34	TRUE	Celiac	0.0199489	1.13001e-34	chr6_28335007_A_G	G	A	3.48498E-96	95.4578	0.556988	0.556988	0.0267649	0.2718	0.172513	0.172826	0.2865	TRUE	TRUE	TRUE
rs1419881	6	31130593	31162816	TCF19	HLA-region	rs1419881_A	(UC OR Celiac) AND (RA OR Celiac)	4.07184	2.65972e-53	Celiac	2.07666e-51	0.000125897	3.00109	9.68841e-39	4.76922e-38	TRUE	Celiac	0.00794362	1.03613e-39	chr6_31162816_G_A	A	G	5.6493700000000003E-235	234.248	0.696881	0.696881	0.0212911	0.626364	0.432064	0.434032	0.4836	TRUE	TRUE	TRUE
rs1480380	6	32913246	32945469	XXbac-BPG181M17.5	HLA-region	rs1480380_T	(Celiac OR MS) AND (Celiac OR Lupus)	5.31498	3.0468e-149	Celiac	2.17609e-148	9.99779e-07	5.43328	2.03108e-154	1.04175e-152	TRUE	Celiac	1.25907e-05	2.64768e-154	chr6_32945469_C_T	T	C		790.732	1.58223	1.58223	0.0262512	0.323555	0.071373	0.0735849	0.1049	TRUE	TRUE	TRUE
rs1610601	6	29700183	29732406	HLA-F	HLA-region	rs1610601_A	(Celiac OR Lupus) AND (UC OR Celiac)	2.76406	6.81926e-57	Celiac	2.35849e-56	0.00158498	2.50917	6.04885e-48	3.80145e-47	TRUE	Celiac	0.0125899	4.74289e-48	chr6_29732406_C_A	A	C	1.9588399999999999E-165	164.708	0.72346	0.72346	0.0263918	0.28479	0.154929	0.15486	0.2472	TRUE	TRUE	TRUE
rs1633021	6	29746869	29779092	HLA-F	HLA-region	rs1633021_C	(PsO OR Celiac) AND (UC OR Celiac)	2.73876	1.46465e-56	Celiac	2.68899e-56	0.001585	2.49558	4.13552e-48	2.63019e-47	TRUE	Celiac	0.0199474	3.40411e-50	chr6_29779092_T_C	C	T	1.86638E-268	267.729	0.820157	0.820157	0.0234295	0.361381	0.18658	0.187248	0.2615	TRUE	TRUE	TRUE
rs1634718	6	30972865	31005088	MUC22	HLA-region	rs1634718_G	(Celiac OR Lupus) AND (Thyroid OR Celiac)	3.82452	1.66691e-89	Celiac	1.21985e-88	3.16224e-05	3.19374	6.98771e-71	7.40697e-70	TRUE	Celiac	0.00199545	4.09196e-73	chr6_31005088_A_G	G	A		330.962	0.854842	0.854842	0.0219525	0.443095	0.232061	0.236339	0.2768	TRUE	TRUE	TRUE
rs166327	6	30002881	30035104	ZNRD1	HLA-region	rs166327_C	(PsO OR Celiac) AND (IBD OR Celiac)	2.25628	1.92917e-28	Celiac	5.30451e-28	0.010001	1.97625	1.24591e-21	3.40378e-21	TRUE	Celiac	0.050102	4.98104e-22	chr6_30035104_T_C	C	T	2.91944E-23	22.5347	0.222486	0.222486	0.0223932	0.448444	0.392872	0.39257	0.4303	TRUE	TRUE	TRUE
rs17019810	1	108268801	107726179	VAV3	NON-HLA	rs17019810_T	(Thyroid OR Celiac) AND (IBD OR Thyroid)	1.17941	7.02745e-10	Thyroid	1.75691e-09	0.00125888	1.1749	3.16315e-09	4.34694e-09	TRUE	Thyroid	0.0398164	4.94911e-09	chr1_107726179_C_T	T	C	2.52755E-47	46.5973	0.163983	0.163983	0.0113488	0.138437	0.121621	0.123331	0.1005	TRUE	TRUE	TRUE
rs1737046	6	29735693	29767916	HLA-F	HLA-region	rs1737046_G	(PsO OR Celiac)	1.45806	3.59183e-08	Celiac	3.10847e-07	6.30859e-06	1.52898	6.5925e-10	9.57267e-10	TRUE	Celiac	6.3101e-06	6.42905e-06							0
rs1796518	6	26388672	26388444	BTN2A2	NON-HLA	rs1796518_T	(AS OR Celiac) AND (RA OR Celiac)	1.83406	5.94205e-20	Celiac	2.66371e-19	0.0125907	1.47448	1.32368e-09	1.8842e-09	TRUE	Celiac	0.251269	1.39964e-10	chr6_26388444_C_T	T	C	1.66341E-40	39.779	0.297739	0.297739	0.022345	0.399157	0.328889	0.32976	0.376	TRUE	TRUE	TRUE
rs185819	6	32050067	32082290	TNXB	HLA-region	rs185819_C	(PsO OR Thyroid) AND (RA OR PsO)	1.48058	2.33135e-18	PsO	7.65884e-17	0.00125903	1.58042	8.92179e-25	2.77064e-24	TRUE	PsO	0.0631001	4.56095e-26	chr6_32082290_T_C	C	T	2.4423100000000002E-31	30.6122	0.158989	0.158989	0.0136534	0.562142	0.522591	0.523242	0.4645	TRUE	TRUE	TRUE
rs1877432	9	100543880	97781598	FOXE1	NON-HLA	rs1877432_A	(PsO OR Thyroid) AND (RA OR Thyroid)	1.19444	1.11734e-14	Thyroid	7.70562e-14	0.00316245	1.13597	3.12814e-08	4.02081e-08	TRUE	Thyroid	0.199573	2.59744e-08	chr9_97781598_G_A	A	G	8.4566799999999997E-69	68.0728	0.142619	0.142619	0.00813573	0.337058	0.309183	0.31218	0.3975	TRUE	TRUE	TRUE
rs188245	6	32955976	32988199	BRD2	HLA-region	rs188245_G	(Celiac OR T1D) AND (Thyroid OR Celiac)	2.1592	9.5371e-26	Celiac	1.24364e-24	0.00125986	2.32048	1.78151e-29	6.60278e-29	TRUE	Celiac	0.00794056	4.75489e-30	chr6_32988199_A_G	G	A	4.2092E-76	75.3758	0.402267	0.402267	0.0217894	0.669305	0.570196	0.574375	0.4597	TRUE	TRUE	TRUE
rs1883403	6	27350329	27382550	ZNF391	NON-HLA	rs1883403_A	(Celiac OR T1D) AND (RA OR Celiac)	1.8597	1.06703e-11	Celiac	1.98896e-11	0.063109	1.64631	1.40339e-08	1.86727e-08	TRUE	Celiac	0.397974	2.376e-09	chr6_27382550_G_A	A	G	8.3042399999999997E-42	41.0807	0.31029	0.31029	0.0229055	0.482472	0.403364	0.403759	0.5811	TRUE	TRUE	TRUE
rs200953	6	27837267	27869489	HIST1H1B	NON-HLA	rs200953_C	(Celiac OR T1D) AND (Celiac OR Lupus)	3.63747	5.34898e-92	Celiac	6.96776e-92	0.000794253	2.69179	3.64416e-54	2.68251e-53	TRUE	Celiac	0.000794532	4.80247e-54	chr6_27869489_T_C	C	T	7.44732E-246	245.128	1.12206	1.12206	0.0335072	0.179175	0.0625181	0.0631717	0.1379	TRUE	TRUE	TRUE
rs2021723	6	30103923	30136146	TRIM40	HLA-region	rs2021723_A	(PsO OR T1D) AND (PsO OR MS)	1.81982	8.607e-44	PsO	2.09475e-43	0.00251205	1.73128	1.61552e-38	7.92804e-38	TRUE	PsO	0.063127	6.3878e-39	chr6_30136146_G_A	A	G	3.8940399999999997E-34	33.4096	0.434356	0.434356	0.0356567	0.051874	0.0339745	0.0341196	0.1317	TRUE	TRUE	TRUE
rs2050189	6	32339647	32371870	C6orf10	HLA-region	rs2050189_C	(Celiac OR Lupus) AND (UC OR Celiac)	4.89411	2.79339e-125	Celiac	1.4352e-124	1.58498e-05	4.93146	4.15624e-127	1.15937e-125	TRUE	Celiac	0.000398053	1.31443e-129	chr6_32371870_T_C	C	T		500.907	1.04314	1.04314	0.0217577	0.470998	0.206299	0.208301	0.23	TRUE	TRUE	TRUE
rs2050190	6	32339076	32371299	C6orf10	HLA-region	rs2050190_G	(Celiac OR T1D) AND (CD OR Celiac)	4.64978	3.83992e-101	Celiac	3.03549e-100	3.16255e-05	4.73765	6.85809e-104	1.49375e-102	TRUE	Celiac	0.00125889	2.18495e-107	chr6_32371299_A_G	G	A	1.99E-320	319.701	0.818433	0.818433	0.0213862	0.535164	0.308828	0.309843	0.3076	TRUE	TRUE	TRUE
rs2064478	6	33072266	33104489	HLA-DPB1	HLA-region	rs2064478_T	(Celiac OR MS) AND (AS OR Celiac)	2.04173	3.95588e-30	Celiac	8.11125e-30	0.00501046	2.24502	3.16537e-38	1.52977e-37	TRUE	Celiac	0.00398203	1.01859e-37	chr6_33104489_C_T	T	C	4.0831899999999998E-256	255.389	0.792337	0.792337	0.0231781	0.397868	0.215605	0.217896	0.233	TRUE	TRUE	TRUE
rs206767	6	32962420	32994643	HLA-DOA	HLA-region	rs206767_A	(Celiac OR T1D) AND (CD OR Celiac)	2.55943	2.55135e-25	Celiac	2.02486e-24	0.00398115	2.67141	2.99643e-27	1.03124e-26	TRUE	Celiac	0.0316177	4.84625e-27	chr6_32994643_C_A	A	C	3.7844300000000003E-61	60.422	0.397913	0.397913	0.0241187	0.699944	0.605311	0.607647	0.5213	TRUE	TRUE	TRUE
rs2071554	6	32784676	32816899	HLA-DOB,XXbac-BPG246D15.9	HLA-region	rs2071554_T	(AS OR T1D) AND (UC OR T1D)	2.36896	5.03649e-23	T1D	1.73237e-21	1.25912e-06	1.94367	1.11753e-13	2.0377e-13	TRUE	T1D	0.199473	4.37849e-14	chr6_32816899_C_T	T	C		376.59	1.28508	1.28508	0.0309289	0.20626	0.0614335	0.065958	0.03804	TRUE	TRUE	TRUE
rs2071556	6	32904601	32936824	HLA-DMB	HLA-region	rs2071556_T	(Celiac OR T1D)	1.48933	7.85365e-11	Celiac	8.44815e-10	0.000398163	1.63001	6.31765e-15	1.2386e-14	TRUE	Celiac	5.01302e-05	1.37587e-13	chr6_32936824_G_T	T	G	1.5104300000000001E-56	55.8209	0.303836	0.303836	0.019175	0.779434	0.723036	0.724985	0.5829	TRUE	TRUE	TRUE
rs2071596	6	31506691	31538914	ATP6V1G2-DDX39B,DDX39B	HLA-region	rs2071596_A	(AS OR T1D) AND (PsO OR AS)	2.12547	2.90018e-21	AS	1.62282e-20	0.00794031	2.07767	1.87527e-19	4.71038e-19	TRUE	AS	0.125911	3.04385e-20	chr6_31538914_G_A	A	G	1.3213E-275	274.879	0.922525	0.922525	0.026007	0.396904	0.18792	0.190431	0.1642	TRUE	TRUE	TRUE
rs2071800	6	32714143	32746366	HLA-DQA2	HLA-region	rs2071800_A	(RA OR Thyroid)	1.37698	3.78439e-35	Thyroid	8.31782e-22	7.94393e-19	1.31794	4.8579e-26	1.6193e-25	TRUE	Thyroid	7.94222e-10	2.22997e-19	chr6_32746366_G_A	A	G	1.3705000000000001E-10	9.86312	0.126229	0.126229	0.0196645	0.0389971	0.0349666	0.0349791	0.07751	TRUE	TRUE	TRUE
rs2074469	6	29407970	29440193	OR10C1,OR11A1	HLA-region	rs2074469_C	(PsO OR T1D) AND (IBD OR PsO)	1.26245	9.59825e-09	PsO	1.23898e-08	0.125877	1.3019	2.88058e-11	4.52582e-11	TRUE	PsO	0.25116	1.95493e-11	chr6_29440193_T_C	C	T	1.5929399999999999E-3	2.7978	0.0625094	0.0625094	0.019799	0.172422	0.164371	0.164932	0.1922	TRUE	FALSE	FALSE
rs2074483	6	30076755	30108978	TRIM31	HLA-region	rs2074483_A	(UC OR Celiac) AND (RA OR Celiac)	2.38946	5.53734e-33	Celiac	4.81706e-32	0.00251159	2.07208	6.89582e-25	2.16687e-24	TRUE	Celiac	0.0794565	1.35118e-26	chr6_30108978_G_A	A	G	7.5683300000000006E-188	187.121	0.645033	0.645033	0.0220659	0.463247	0.299853	0.301128	0.4174	TRUE	TRUE	TRUE
rs2076530	6	32363816	32396039	BTNL2	HLA-region	rs2076530_C	(RA OR T1D)	1.35348	2.07597e-16	RA	6.86873e-11	1.58437e-07	1.29023	1.50361e-12	2.58738e-12	TRUE	RA	0.0125842	3.95791e-13	chr6_32396039_T_C	C	T	1.70608E-187	186.768	0.335013	0.335013	0.0114713	0.532251	0.446096	0.452358	0.4567	TRUE	TRUE	TRUE
rs209160	6	28839879	28872102	TRIM27	HLA-region	rs209160_G	(Thyroid OR Celiac) AND (AS OR Celiac)	2.34563	1.73693e-23	Celiac	1.14017e-22	0.0100036	2.07261	2.55843e-18	5.99101e-18	TRUE	Celiac	0.158562	8.56429e-19	chr6_28872102_A_G	G	A	2.2454300000000002E-40	39.6487	0.296412	0.296412	0.0222828	0.523014	0.447538	0.449592	0.4831	TRUE	TRUE	TRUE
rs2187668	6	32605884	32638107		HLA-region	rs2187668_T	(Celiac OR Lupus) AND (AS OR Celiac)	11.216	2.00442e-280	Celiac	1.79881e-279	3.98099e-10	10.7587	1.66163e-274	1.32099e-271	TRUE	Celiac	3.16304e-08	4.57106e-275
rs2219893	6	32769663	32801886	HLA-DOB	HLA-region	rs2219893_C	(IBD OR PsO)	1.23969	4.20198e-13	PsO	1.33316e-11	0.000125862	1.24545	3.89111e-14	7.29583e-14	TRUE	PsO	0.0158476	1.83247e-18	chr6_32801886_T_C	C	T	6.4363599999999996E-6	5.19136	0.0516351	0.0516351	0.0114452	0.420439	0.408469	0.409527	0.301	TRUE	TRUE	TRUE
rs2232422	6	28366262	28398485	ZSCAN12	NON-HLA	rs2232422_A	(PsO OR MS)	1.37624	1.3014e-13	PsO	2.93464e-12	0.0015852	1.26691	2.26232e-08	2.94602e-08	TRUE	PsO	0.251223	1.51988e-10	chr6_28398485_G_A	A	G	2.2219799999999999E-7	6.65326	0.167749	0.167749	0.0323855	0.0476128	0.0411047	0.0417373	0.09543	TRUE	TRUE	TRUE
rs2239800	6	32713267	32745490	HLA-DQA2	HLA-region	rs2239800_G	(PsO OR Thyroid) AND (UC OR PsO)	1.69394	3.28802e-26	PsO	2.14654e-25	0.00316288	1.72623	3.67284e-29	1.34869e-28	TRUE	PsO	0.125863	3.82096e-30	chr6_32745490_A_G	G	A	4.7443899999999999E-8	7.32382	0.132669	0.132669	0.0242955	0.103564	0.092228	0.0926276	0.07758	TRUE	TRUE	TRUE
rs2240064	6	31114573	31146796	CCHCR1	HLA-region	rs2240064_A	(PsO OR Celiac)	1.81738	1.18683e-35	Celiac	8.44383e-33	5.0106e-14	1.79511	4.69224e-36	2.16251e-35	TRUE	Celiac	2.51263e-16	3.44399e-27	chr6_31146796_G_A	A	G	6.4076700000000004E-53	52.1933	0.199756	0.199756	0.0130462	0.632432	0.584915	0.587541	0.5472	TRUE	TRUE	TRUE
rs2242653	6	31675765	31707988	LY6G6F,XXbac-BPG32J3.19,XXbac-BPG32J3.20	HLA-region	rs2242653_A	(AS OR T1D) AND (AS OR Thyroid)	1.52773	2.51905e-08	AS	1.9047e-07	0.0079425	1.65141	9.87543e-11	1.50114e-10	TRUE	RA	0.0999817	2.26184e-14	chr6_31707988_G_A	A	G	7.0194000000000006E-51	50.1537	0.367292	0.367292	0.0244813	0.388108	0.302783	0.302515	0.1455	TRUE	TRUE	TRUE
rs2248462	6	31446796	31479019	MICB	HLA-region	rs2248462_A	(PsO OR AS)	2.01321	5.41765e-82	PsO	1.47053e-52	3.98221e-39	1.97035	1.17717e-79	1.58619e-78	TRUE	PsO	2.51185e-32	3.73664e-55	chr6_31479019_G_A	A	G		331.026	0.594167	0.594167	0.0152569	0.278935	0.172487	0.176873	0.2187	TRUE	TRUE	TRUE
rs2250264	6	30821187	30853410	DDR1	HLA-region	rs2250264_A	(AS OR MS) AND (UC OR AS)	1.62791	7.85236e-10	AS	2.19628e-09	0.0199527	1.65937	3.28129e-10	4.84424e-10	TRUE	AS	0.398141	1.18377e-10	chr6_30853410_G_A	A	G	2.2301299999999999E-10	9.65167	-0.189934	-0.189934	0.0299364	0.248618	0.286051	0.284817	0.2455	FALSE	TRUE	FALSE
rs2251396	6	31364707	31396930	MICA	HLA-region	rs2251396_A	(Celiac OR T1D) AND (RA OR Celiac)	3.7964	3.44139e-79	Celiac	2.35161e-77	6.307e-06	3.9046	2.31507e-81	3.20084e-80	TRUE	Celiac	0.000316229	2.22412e-82	chr6_31396930_G_A	A	G		359.169	0.850522	0.850522	0.0209627	0.54059	0.303989	0.306231	0.3364	TRUE	TRUE	TRUE
rs2254556	6	31342631	31374854	HLA-B	HLA-region	rs2254556_C	(Celiac OR T1D)	2.40695	1.73515e-08	Celiac	9.67776e-06	0.000398229	2.3777	1.76205e-08	2.32503e-08	TRUE	Celiac	0.000398173	7.2497e-06	chr6_31374854_T_C	C	T	2.5656700000000002E-94	93.5908	0.501207	0.501207	0.0243266	0.893739	0.83275	0.835308	0.8178	TRUE	TRUE	TRUE
rs2256919	6	29940750	29972973	HLA-A	HLA-region	rs2256919_A	(PsO OR Celiac)	1.51308	7.62921e-16	PsO	9.44533e-10	6.30996e-08	1.52407	6.32196e-17	1.39031e-16	TRUE	PsO	3.97984e-08	1.13645e-10	chr6_29972973_C_A	A	C	9.6294199999999995E-32	31.0164	0.160458	0.160458	0.0136865	0.697652	0.66305	0.664615	0.6032	TRUE	TRUE	TRUE
rs2256965	6	31555130	31587353	LST1	HLA-region	rs2256965_G	(Celiac OR T1D)	1.94382	6.1898e-23	Celiac	1.81109e-19	6.31018e-08	2.35039	7.58346e-34	3.22398e-33	TRUE	Celiac	1.25904e-11	1.7273e-26	chr6_31587353_A_G	G	A	4.94E-324	323.415	0.635678	0.635678	0.0165146	0.72293	0.562084	0.568547	0.5957	TRUE	TRUE	TRUE
rs2257914	6	30120563	30152786	TRIM10	HLA-region	rs2257914_A	(IBD OR PsO) AND (RA OR PsO)	1.83471	1.61196e-46	PsO	2.89567e-46	0.0039821	1.7257	3.41046e-39	1.70523e-38	TRUE	PsO	0.0199505	7.01009e-40	chr6_30152786_C_A	A	C	2.4004900000000002E-41	40.6197	0.456333	0.456333	0.0338817	0.0569106	0.0365878	0.0368552	0.1333	TRUE	TRUE	TRUE
rs2260000	6	31593476	31625699	PRRC2A	HLA-region	rs2260000_G	(PsO OR AS)	1.32449	3.20758e-14	PsO	3.32681e-11	3.16127e-05	1.43378	1.28806e-22	3.67027e-22	TRUE	PsO	0.00316343	1.9515e-22	chr6_31625699_A_G	G	A	2.7879200000000002E-3	2.55472	0.0425439	0.0425439	0.0142278	0.328837	0.318954	0.318685	0.3445	TRUE	FALSE	FALSE
rs2261033	6	31603591	31635814	PRRC2A	HLA-region	rs2261033_G	(RA OR AS)	1.36687	4.13784e-16	AS	1.13536e-12	3.16244e-09	1.46864	3.89485e-23	1.15322e-22	TRUE	RA	1.99501e-14	2.012e-15	chr6_31635814_A_G	G	A	9.2342199999999995E-42	41.0346	0.170529	0.170529	0.0125956	0.622779	0.57841	0.581401	0.4285	TRUE	TRUE	TRUE
rs2269425	6	32123639	32155862	PPT2,PPT2-EGFL8	HLA-region	rs2269425_A	(PsO OR AS) AND (CD OR AS)	1.96402	1.0456e-16	AS	1.17517e-15	0.00251076	2.01251	3.07517e-17	6.86729e-17	TRUE	AS	0.199519	8.25212e-18	chr6_32155862_G_A	A	G	6.2095500000000002E-5	4.20694	0.122005	0.122005	0.0304654	0.250508	0.22791	0.227659	0.1505	TRUE	TRUE	TRUE
rs2280800	6	31646398	31678621	LY6G5C	HLA-region	rs2280800_A	(AS OR T1D)	1.3437	1.15652e-08	AS	1.2393e-07	0.000316187	1.45069	5.52448e-13	9.83641e-13	TRUE	RA	3.98115e-05	5.37235e-14	chr6_31678621_C_A	A	C	2.8604199999999998E-3	2.54357	0.0564586	0.0564586	0.0189309	0.305473	0.296675	0.296299	0.1302	TRUE	FALSE	FALSE
rs2284178	6	31432125	31464348	MICB	HLA-region	rs2284178_T	(AS OR T1D) AND (IBD OR AS)	2.05385	2.9746e-13	AS	1.409e-12	0.0199548	2.0041	1.98799e-12	3.39882e-12	TRUE	AS	0.398177	3.90993e-15	chr6_31464348_C_T	T	C	8.6297899999999999E-237	236.064	0.784828	0.784828	0.0238851	0.604373	0.382887	0.384105	0.4706	TRUE	TRUE	TRUE
rs2299851	6	31718602	31750825	MSH5,MSH5-SAPCD1	HLA-region	rs2299851_A	(PsO OR AS) AND (IBD OR AS)	1.67049	2.20847e-08	AS	1.40745e-07	0.00794273	1.95861	1.81796e-13	3.30349e-13	TRUE	AS	0.07945	1.29216e-13	chr6_31750825_G_A	A	G	2.2840200000000001E-70	69.6413	0.520327	0.520327	0.0293403	0.259643	0.168545	0.170479	0.08882	TRUE	TRUE	TRUE
rs2301226	6	33034596	33066819	HLA-DPA1	HLA-region	rs2301226_A	(PsO OR Thyroid) AND (RA OR Thyroid)	1.22771	5.52387e-16	Thyroid	3.72018e-15	0.00316237	1.17056	9.19904e-10	1.32127e-09	TRUE	Thyroid	0.251149	4.65815e-10	chr6_33066819_G_A	A	G	1.31595E-9	8.88076	0.0645958	0.0645958	0.0106498	0.153352	0.145494	0.146455	0.1189	TRUE	TRUE	TRUE
rs231726	2	204740866	203876143	CTLA4	NON-HLA	rs231726_T	(Thyroid OR T1D)	1.24811	1.37095e-25	Thyroid	1.3313e-22	2.51133e-05	1.2324	1.89996e-22	5.39452e-22	TRUE	Thyroid	0.0501186	5.93168e-24	chr2_203876143_C_T	T	C	3.1952099999999999E-50	49.4955	0.112382	0.112382	0.00754137	0.495039	0.467465	0.472531	0.3279	TRUE	TRUE	TRUE
rs2394255	6	29949821	29982044	HLA-A	HLA-region	rs2394255_G	(Celiac OR T1D) AND (PsO OR Celiac)	2.27516	7.05946e-23	Celiac	3.75769e-22	0.0125923	2.12644	2.69696e-20	7.02977e-20	TRUE	Celiac	0.00999584	1.65838e-19	chr6_29982044_A_G	G	A	4.8161500000000002E-55	54.3173	0.354617	0.354617	0.0226936	0.555358	0.463135	0.463346	0.502	TRUE	TRUE	TRUE
rs2395029	6	31431780	31464003	MICB	HLA-region	rs2395029_G	(PsO OR T1D) AND (PsO OR MS)	3.90839	6.83532e-142	PsO	3.84563e-141	5.01187e-07	3.8794	5.71809e-146	2.52549e-144	TRUE	PsO	0.000125915	9.74412e-147	chr6_31464003_T_G	G	T	9.01986E-73	72.0448	0.888458	0.888458	0.0492422	0.0306781	0.0125968	0.0130462	0.0401	TRUE	TRUE	TRUE
rs2395150	6	32326045	32358268	C6orf10	HLA-region	rs2395150_A	(Celiac OR T1D)	2.16439	1.13828e-30	Celiac	1.12165e-24	1.9959e-10	2.00493	1.25329e-26	4.22188e-26	TRUE	Autoimmune	5.01032e-09	2.27371e-24	chr6_32358268_G_A	A	G		424.746	0.698592	0.698592	0.0158281	0.688131	0.499199	0.506228	0.58	TRUE	TRUE	TRUE
rs2395174	6	32404878	32437101	HLA-DRA	HLA-region	rs2395174_G	(Celiac OR Lupus) AND (Thyroid OR Celiac)	4.02355	3.56956e-89	Celiac	2.36897e-87	6.31029e-06	4.05599	3.75324e-90	6.41683e-89	TRUE	Celiac	0.00158479	6.9818e-93	chr6_32437101_T_G	G	T	1.9453599999999999E-208	207.711	0.66065	0.66065	0.021443	0.582452	0.402224	0.399185	0.3065	TRUE	TRUE	TRUE
rs2395296	6	32911814	32944037	HLA-DMB	HLA-region	rs2395296_G	(Thyroid OR Celiac) AND (CD OR Celiac)	2.40271	6.51814e-13	Celiac	5.13037e-12	0.0158447	2.5432	5.42862e-14	1.00953e-13	TRUE	Celiac	0.0630827	1.01115e-13							0
rs2395300	6	32968276	33000499	HLA-DOA	HLA-region	rs2395300_A	(PsO OR Celiac) AND (RA OR Celiac)	1.50876	2.82681e-12	Celiac	9.85062e-12	0.0199623	1.41277	3.24456e-09	4.45496e-09	TRUE	Celiac	0.316338	1.83777e-10	chr6_33000499_G_A	A	G	5.9979099999999995E-184	183.222	0.610224	0.610224	0.0210976	0.39543	0.254083	0.255708	0.306	TRUE	TRUE	TRUE
rs2395488	6	31445909	31478132	MICB	HLA-region	rs2395488_G	(Celiac OR T1D) AND (RA OR Celiac)	3.59296	1.14264e-73	Celiac	7.4536e-72	7.94359e-06	3.92564	1.54859e-81	2.17899e-80	TRUE	Celiac	0.000316195	1.26255e-82	chr6_31478132_A_G	G	A		341.865	0.827145	0.827145	0.0208983	0.55825	0.324023	0.326912	0.3398	TRUE	TRUE	TRUE
rs241398	6	32875450	32907673	HLA-DMB	HLA-region	rs241398_T	(Celiac OR T1D)	1.79537	5.97358e-33	Celiac	9.46767e-27	2.51178e-11	1.73352	8.15553e-30	3.08012e-29	TRUE	Celiac	5.01309e-07	7.45631e-33	chr6_32907673_C_T	T	C		368.251	0.640925	0.640925	0.0156	0.569426	0.394673	0.400923	0.4197	TRUE	TRUE	TRUE
rs241424	6	32804934	32837157	TAP2,XXbac-BPG246D15.9	HLA-region	rs241424_A	(Celiac OR T1D) AND (PsO OR Celiac)	3.44615	1.52777e-51	Celiac	5.64261e-49	3.9817e-05	2.91537	1.28688e-41	6.84326e-41	TRUE	Celiac	0.0199516	6.50131e-43	chr6_32837157_G_A	A	G	5.3703200000000004E-243	242.27	0.710272	0.710272	0.0213358	0.61697	0.416473	0.418653	0.4395	TRUE	TRUE	TRUE
rs241433	6	32798795	32831018	TAP2,XXbac-BPG246D15.9	HLA-region	rs241433_A	(PsO OR Celiac) AND (RA OR Celiac)	2.22519	1.16357e-16	Celiac	1.15136e-15	0.00630959	2.29647	1.05561e-17	2.42197e-17	TRUE	Celiac	0.0251167	8.01109e-18	chr6_32831018_C_A	A	C	3.5432400000000001E-91	90.4506	0.470522	0.470522	0.0232355	0.774755	0.677576	0.680197	0.6002	TRUE	TRUE	TRUE
rs241437	6	32797684	32829907	TAP2,XXbac-BPG246D15.9	HLA-region	rs241437_G	(PsO OR Celiac) AND (RA OR Celiac)	2.4186	2.058e-38	Celiac	1.02067e-37	0.00039814	2.1394	3.36527e-30	1.28316e-29	TRUE	Celiac	0.00630949	4.00934e-31	chr6_32829907_A_G	G	A	6.3826300000000003E-130	129.195	0.490211	0.490211	0.0202137	0.55963	0.431918	0.433192	0.3959	TRUE	TRUE	TRUE
rs241440	6	32797361	32829584	TAP2,XXbac-BPG246D15.9	HLA-region	rs241440_T	(IBD OR PsO) AND (UC OR PsO)	1.35272	1.84797e-21	PsO	1.18161e-20	5.01267e-05	1.31849	6.95257e-19	1.67494e-18	TRUE	PsO	0.00999828	4.56049e-23	chr6_32829584_C_T	T	C	6.9619399999999996E-6	5.15727	0.0580855	0.0580855	0.0129227	0.337088	0.324843	0.325967	0.2451	TRUE	TRUE	TRUE
rs241447	6	32796751	32828974	TAP2,XXbac-BPG246D15.9	HLA-region	rs241447_C	(PsO OR Lupus) AND (IBD OR PsO)	1.46944	9.51005e-22	PsO	1.50761e-21	0.0316216	1.46885	1.01907e-22	2.93006e-22	TRUE	PsO	0.100007	1.08022e-22	chr6_32828974_T_C	C	T	8.6218399999999994E-5	4.0644	0.0620383	0.0620383	0.0158002	0.338186	0.324996	0.325984	0.2462	TRUE	TRUE	TRUE
rs2442719	6	31320538	31352761	HLA-B	HLA-region	rs2442719_T	(AS OR Celiac)	3.23363	9.3252e-43	Celiac	1.56484e-29	7.94536e-14	2.59757	1.08008e-31	4.24031e-31	TRUE	Celiac	5.01126e-09	1.53369e-25	chr6_31352761_C_T	T	C		350.44	0.673216	0.673216	0.0167989	0.650932	0.470375	0.475121	0.5726	TRUE	TRUE	TRUE
rs2508015	6	31010200	31042423	HCG22	HLA-region	rs2508015_A	(Celiac OR Lupus) AND (RA OR Celiac)	3.46246	7.34185e-59	Celiac	1.98959e-58	0.000501119	3.8103	4.06743e-65	3.92155e-64	TRUE	Celiac	0.00630843	1.26696e-66	chr6_31042423_G_A	A	G		350.973	0.849361	0.849361	0.0211781	0.505415	0.279459	0.281316	0.4005	TRUE	TRUE	TRUE
rs2516049	6	32570400	32602623	HLA-DRB1	HLA-region	rs2516049_C	(PsO OR T1D)	1.4801	1.09176e-26	PsO	7.751e-22	6.30942e-08	1.53837	1.66666e-33	7.02913e-33	TRUE	PsO	3.98041e-07	1.34105e-30	chr6_32602623_T_C	C	T	7.8704599999999998E-295	294.104	0.511666	0.511666	0.0139426	0.309592	0.205949	0.214821	0.2421	TRUE	TRUE	TRUE
rs2516398	6	31481526	31513749	MICB	HLA-region	rs2516398_T	(AS OR Celiac)	2.75528	3.14745e-25	Celiac	5.53222e-20	2.51162e-07	2.73878	1.25422e-24	3.87224e-24	TRUE	Celiac	1.99472e-06	5.54715e-21	chr6_31513749_G_T	T	G	9.0991299999999995E-107	106.041	0.474594	0.474594	0.0216239	0.828348	0.746439	0.7479	0.6494	TRUE	TRUE	TRUE
rs2516400	6	31481105	31513328	MICB	HLA-region	rs2516400_A	(Celiac OR Lupus)	3.23527	1.84132e-80	Celiac	7.51114e-79	1.58451e-09	3.34939	1.68147e-85	2.70055e-84	TRUE	Celiac	1.99433e-06	1.0584e-92	chr6_31513328_G_A	A	G		389.43	0.818632	0.818632	0.0193738	0.510851	0.29083	0.296877	0.3086	TRUE	TRUE	TRUE
rs2517403	6	31067009	31099232	C6orf15	HLA-region	rs2517403_C	(Celiac OR MS) AND (CD OR Celiac)	4.15186	2.60917e-84	Celiac	2.11485e-83	0.00012586	3.62849	2.25519e-73	2.52517e-72	TRUE	Celiac	0.00501252	1.37733e-74	chr6_31099232_T_C	C	T	5.7016400000000003E-204	203.244	0.665623	0.665623	0.0218421	0.537473	0.357776	0.359495	0.3307	TRUE	TRUE	TRUE
rs2517552	6	31007590	31039813	HCG22	HLA-region	rs2517552_T	(PsO OR Celiac)	1.79582	9.72559e-25	Celiac	1.85687e-17	9.99864e-12	1.72244	4.9914e-23	1.46427e-22	TRUE	Autoimmune	1.25914e-11	5.1549e-16	chr6_31039813_C_T	T	C	9.3346900000000002E-60	59.0299	0.216557	0.216557	0.0132829	0.668979	0.618888	0.619877	0.6282	TRUE	TRUE	TRUE
rs2517592	6	30093137	30125360	TRIM40	HLA-region	rs2517592_T	(Celiac OR Lupus) AND (UC OR Celiac)	2.90285	8.65792e-62	Celiac	3.06431e-61	0.0012593	2.82005	3.08113e-59	2.60585e-58	TRUE	Celiac	0.0158472	7.40214e-60	chr6_30125360_C_T	T	C	1.36458E-266	265.865	0.804942	0.804942	0.0230757	0.404666	0.216355	0.218009	0.249	TRUE	TRUE	TRUE
rs2523535	6	31336250	31368473	HLA-B	HLA-region	rs2523535_G	(Celiac OR T1D) AND (CD OR Celiac)	4.33423	1.95742e-65	Celiac	2.49965e-64	0.000398248	4.12455	3.86978e-63	3.59822e-62	TRUE	Celiac	0.0158457	1.51537e-65	chr6_31368473_A_G	G	A		386.561	0.88928	0.88928	0.021124	0.534893	0.287232	0.289566	0.4313	TRUE	TRUE	TRUE
rs2523554	6	31331829	31364052	HLA-B	HLA-region	rs2523554_T	(PsO OR AS)	1.40275	6.10602e-11	AS	6.71914e-10	6.30964e-06	1.50738	3.25384e-15	6.46702e-15	TRUE	AS	1.00023e-08	5.94701e-11	chr6_31364052_C_T	T	C	7.10068E-29	28.1487	0.154852	0.154852	0.0138872	0.662438	0.626221	0.627786	0.5905	TRUE	TRUE	TRUE
rs2523608	6	31322559	31354782	HLA-B	HLA-region	rs2523608_A	(AS OR Celiac)	3.09384	1.57643e-37	Celiac	3.17714e-26	3.98151e-12	2.81274	1.13133e-32	4.61234e-32	TRUE	Celiac	1.25883e-09	4.78962e-25							0
rs2523674	6	31436789	31469012	MICB	HLA-region	rs2523674_G	(Celiac OR Lupus) AND (RA OR Celiac)	4.46362	6.96214e-63	Celiac	1.82956e-61	0.000158531	3.80049	7.45002e-54	5.38433e-53	TRUE	Celiac	0.0158467	9.12743e-57	chr6_31469012_A_G	G	A	7.71E-317	316.113	0.789454	0.789454	0.0207462	0.588962	0.364405	0.366865	0.4586	TRUE	TRUE	TRUE
rs2523898	6	30993533	31025756	MUC22	HLA-region	rs2523898_G	(PsO OR Celiac)	1.77642	8.47143e-35	Celiac	6.52981e-34	1.99493e-13	1.9359	1.27708e-45	7.52058e-45	TRUE	Celiac	6.30714e-21	8.74555e-33	chr6_31025756_A_G	G	A	5.4575800000000002E-126	125.263	0.300431	0.300431	0.012583	0.53875	0.462189	0.465683	0.5357	TRUE	TRUE	TRUE
rs2523990	6	30077229	30109452	TRIM31	HLA-region	rs2523990_G	(AS OR Celiac)	1.77367	3.58034e-17	Celiac	7.64662e-13	3.16239e-06	1.58927	3.47814e-12	5.80907e-12	TRUE	Celiac	0.00251162	6.7594e-12	chr6_30109452_A_G	G	A	4.7206299999999996E-131	130.326	0.440275	0.440275	0.0180749	0.687299	0.580483	0.584043	0.5402	TRUE	TRUE	TRUE
rs2524079	6	31242174	31274397	HLA-C	HLA-region	rs2524079_A	(PsO OR MS) AND (PsO OR Thyroid)	1.91352	2.0575e-45	PsO	1.61836e-44	0.00158499	1.8264	4.38958e-42	2.37396e-41	TRUE	PsO	0.019953	2.05083e-42	chr6_31274397_G_A	A	G	9.4907400000000006E-52	51.0227	0.223424	0.223424	0.0147619	0.444031	0.389378	0.391117	0.4133	TRUE	TRUE	TRUE
rs2532924	6	30932682	30964905	SFTA2	HLA-region	rs2532924_C	(PsO OR Celiac)	1.55981	6.97776e-21	Celiac	1.33364e-14	2.51228e-10	1.52406	6.19679e-20	1.59432e-19	TRUE	Celiac	5.01371e-08	1.56458e-19	chr6_30964905_T_C	C	T	5.1050500000000003E-70	69.292	0.229344	0.229344	0.0129654	0.625973	0.571463	0.573272	0.5686	TRUE	TRUE	TRUE
rs2532934	6	30894759	30926982	VARS2	HLA-region	rs2532934_A	(PsO OR AS)	1.34376	2.51365e-11	PsO	8.81178e-08	9.99881e-06	1.29418	2.20205e-09	3.06591e-09	TRUE	PsO	0.00251237	8.00552e-08	chr6_30926982_G_A	A	G	1.03395E-37	36.9855	0.17957	0.17957	0.0139898	0.674449	0.632804	0.63447	0.5091	TRUE	TRUE	TRUE
rs2596464	6	31412961	31445184	MICA	HLA-region	rs2596464_C	(Celiac OR T1D) AND (CD OR Celiac)	4.67897	9.37644e-48	Celiac	2.82722e-47	0.00501147	4.45763	3.72903e-46	2.22066e-45	TRUE	Celiac	0.0501158	7.46546e-49	chr6_31445184_T_C	C	T	5.2723000000000002E-284	283.278	0.767477	0.767477	0.0213112	0.617663	0.400573	0.402269	0.5346	TRUE	TRUE	TRUE
rs2596560	6	31355318	31387541	MICA	HLA-region	rs2596560_C	(Celiac OR T1D) AND (CD OR Celiac)	5.45337	9.0211e-136	Celiac	7.53129e-135	3.98169e-06	5.27536	1.13812e-132	3.6931e-131	TRUE	Celiac	0.000125889	7.23516e-135	chr6_31387541_T_C	C	T		466.005	0.982699	0.982699	0.0212533	0.502879	0.238512	0.24074	0.2437	TRUE	TRUE	TRUE
rs259919	6	30025503	30057726	ZNRD1	HLA-region	rs259919_A	(Celiac OR Lupus) AND (RA OR Celiac)	2.28071	1.94077e-34	Celiac	1.31296e-33	0.00316324	1.99491	1.69436e-25	5.43152e-25	TRUE	Celiac	0.0794403	1.41467e-26	chr6_30057726_G_A	A	G	3.9554899999999998E-57	56.4028	0.367302	0.367302	0.023058	0.410779	0.322463	0.321908	0.353	TRUE	TRUE	TRUE
rs2621377	6	32763110	32795333	HLA-DOB	HLA-region	rs2621377_T	(PsO OR Celiac) AND (RA OR Celiac)	2.20555	6.51293e-20	Celiac	1.08048e-18	0.00316126	2.0146	1.08872e-16	2.3552e-16	TRUE	Celiac	0.0631099	1.11506e-17	chr6_32795333_C_T	T	C	4.4699199999999999E-79	78.3497	0.431267	0.431267	0.0229059	0.758107	0.666217	0.668389	0.5503	TRUE	TRUE	TRUE
rs2734985	6	29818662	29850885	HLA-G	HLA-region	rs2734985_C	(Celiac OR Lupus)	2.33427	1.46497e-49	Celiac	1.12376e-48	3.97984e-06	2.25191	3.11934e-46	1.8716e-45	TRUE	Celiac	3.97995e-05	5.25516e-47	chr6_29850885_T_C	C	T	4.0550899999999999E-249	248.392	0.824527	0.824527	0.0244591	0.268095	0.13199	0.132145	0.2633	TRUE	TRUE	TRUE
rs2734986	6	29818568	29850791	HLA-G	HLA-region	rs2734986_C	(Celiac OR T1D) AND (Celiac OR MS)	3.42661	2.07484e-84	Celiac	2.45685e-83	3.98117e-05	2.99425	1.14266e-68	1.17215e-67	TRUE	Celiac	0.000316266	4.03698e-68	chr6_29850791_T_C	C	T		346.062	1.13045	1.13045	0.0283871	0.253303	0.0897029	0.0899255	0.1948	TRUE	TRUE	TRUE
rs2736428	6	31843924	31876147	SLC44A4	HLA-region	rs2736428_T	(RA OR Thyroid)	1.14932	9.42664e-13	RA	5.4644e-09	2.51325e-07	1.14809	2.12662e-12	3.62804e-12	TRUE	Thyroid	1.9958e-08	2.42693e-09	chr6_31876147_C_T	T	C	3.7983899999999998E-20	19.4204	0.0741174	0.0741174	0.00806183	0.31392	0.297607	0.299049	0.3079	TRUE	TRUE	TRUE
rs2763979	6	31794592	31826815	HSPA1B	HLA-region	rs2763979_T	(AS OR Celiac) AND (PsO OR Celiac)	5.14608	1.51322e-98	Celiac	8.82617e-98	3.98123e-05	5.04109	5.43382e-98	1.04094e-96	TRUE	Celiac	0.00100017	2.39064e-101	chr6_31826815_C_T	T	C	1.69824E-209	208.77	0.652189	0.652189	0.0211142	0.612593	0.434202	0.436439	0.3536	TRUE	TRUE	TRUE
rs2844480	6	31564821	31597044	NCR3	HLA-region	rs2844480_T	(PsO OR T1D)	1.4206	5.00552e-25	PsO	1.13825e-23	3.16337e-05	1.31169	3.86159e-16	8.10016e-16	TRUE	PsO	0.0794253	1.6332e-21	chr6_31597044_C_T	T	C	6.8084799999999996E-3	2.16695	0.0441801	0.0441801	0.0163263	0.187136	0.178734	0.179676	0.1978	TRUE	FALSE	FALSE
rs2844484	6	31536224	31568447	LTA	HLA-region	rs2844484_G	(Celiac OR T1D) AND (Thyroid OR Celiac)	2.65217	2.02226e-20	Celiac	7.828e-18	0.000316218	2.83583	3.66276e-22	1.02894e-21	TRUE	Celiac	0.00630988	1.46235e-21	chr6_31568447_A_G	G	A	3.0690199999999999E-118	117.513	0.534333	0.534333	0.0231135	0.764914	0.646792	0.650351	0.6174	TRUE	TRUE	TRUE
rs2844498	6	31476854	31509077	MICB	HLA-region	rs2844498_T	(IBD OR AS) AND (RA OR AS)	2.0734	2.28664e-16	AS	1.671e-15	0.00794006	1.81208	1.29654e-11	2.07603e-11	TRUE	AS	0.251208	1.44053e-13	chr6_31509077_C_T	T	C	1.51356E-127	126.82	0.58433	0.58433	0.0243215	0.535377	0.380184	0.381902	0.4215	TRUE	TRUE	TRUE
rs2844505	6	31439063	31471286	MICB	HLA-region	rs2844505_T	(Celiac OR T1D) AND (RA OR Celiac)	3.47601	9.68268e-14	Celiac	2.07546e-12	0.00794085	3.62024	3.22033e-14	6.06673e-14	TRUE	Celiac	0.079433	4.2806e-14	chr6_31471286_C_T	T	C	4.1811900000000003E-74	73.3787	0.497741	0.497741	0.0273311	0.818353	0.727097	0.729094	0.7332	TRUE	TRUE	TRUE
rs2844509	6	31510924	31543147	ATP6V1G2-DDX39B	HLA-region	rs2844509_G	(PsO OR T1D) AND (PsO OR AS)	1.73226	3.52072e-42	PsO	1.1291e-41	0.000316167	1.84284	2.73903e-54	2.02561e-53	TRUE	PsO	0.0316251	1.16046e-54	chr6_31543147_A_G	G	A	7.5370299999999998E-84	83.1228	0.40617	0.40617	0.0209353	0.163725	0.114291	0.115584	0.2293	TRUE	TRUE	TRUE
rs2844511	6	31389784	31422007	MICA	HLA-region	rs2844511_G	(PsO OR AS) AND (RA OR AS)	2.01898	9.1646e-14	AS	4.19256e-13	0.0079476	2.1836	1.74487e-15	3.52074e-15	TRUE	AS	0.00794612	6.11156e-15	chr6_31422007_A_G	G	A	5.1392500000000004E-90	89.2891	0.47785	0.47785	0.0237524	0.697467	0.579856	0.582458	0.4935	TRUE	TRUE	TRUE
rs2844573	6	31335454	31367677	HLA-B	HLA-region	rs2844573_C	(Celiac OR Lupus) AND (Thyroid OR Celiac)	3.75302	5.16227e-75	Celiac	4.5614e-74	0.000100026	3.73524	9.27543e-75	1.08441e-73	TRUE	Celiac	0.00630774	1.24045e-78	chr6_31367677_A_C	C	A		387.857	0.884885	0.884885	0.0209843	0.513268	0.27347	0.277728	0.3436	TRUE	TRUE	TRUE
rs2844697	6	30932309	30964532	SFTA2	HLA-region	rs2844697_T	(Celiac OR T1D) AND (CD OR Celiac)	4.61457	3.7301e-84	Celiac	1.51148e-82	3.98082e-05	3.48051	1.23877e-63	1.17241e-62	TRUE	Celiac	0.00251158	1.45954e-64	chr6_30964532_C_T	T	C	7.5162299999999996E-292	291.124	0.792098	0.792098	0.021695	0.507723	0.295183	0.297625	0.374	TRUE	TRUE	TRUE
rs2844729	6	30422632	30454855	HLA-E	HLA-region	rs2844729_G	(PsO OR Celiac) AND (RA OR Celiac)	1.93642	1.32549e-12	Celiac	4.05892e-12	0.0251194	1.90012	4.2331e-12	7.02572e-12	TRUE	Celiac	0.251218	9.40114e-14	chr6_30454855_A_G	G	A	1.22574E-33	32.9116	0.266012	0.266012	0.0220067	0.685092	0.624233	0.62493	0.6015	TRUE	TRUE	TRUE
rs2844746	6	30339602	30371825	RPP21	HLA-region	rs2844746_C	(IBD OR Celiac) AND (RA OR Celiac)	2.11522	1.39767e-12	Celiac	1.51125e-11	0.0125891	1.90868	1.85176e-10	2.76719e-10	TRUE	Celiac	0.0794148	1.98662e-10	chr6_30371825_T_C	C	T	6.5978100000000004E-28	27.1806	0.285073	0.285073	0.0260326	0.771822	0.716732	0.717105	0.6311	TRUE	TRUE	TRUE
rs2844762	6	30236754	30268977	TRIM26	HLA-region	rs2844762_C	(Celiac OR T1D) AND (IBD OR Celiac)	2.63814	4.5544e-41	Celiac	4.00309e-40	0.00199463	2.31816	5.18876e-33	2.13182e-32	TRUE	Celiac	0.050124	1.07574e-34	chr6_30268977_T_C	C	T	4.9773700000000004E-125	124.303	0.530269	0.530269	0.0222959	0.503603	0.364554	0.365166	0.3905	TRUE	TRUE	TRUE
rs2854028	6	33179689	33211912	RING1	HLA-region	rs2854028_T	(PsO OR Thyroid)	1.19275	5.62905e-19	Thyroid	7.2967e-16	2.51221e-05	1.13515	1.58572e-10	2.38083e-10	TRUE	Thyroid	0.00251214	2.40275e-09	chr6_33211912_C_T	T	C	8.9933200000000005E-7	6.04608	0.0477297	0.0477297	0.00971601	0.162418	0.157223	0.15691	0.2337	TRUE	TRUE	TRUE
rs2854050	6	32185605	32217828	NOTCH4	HLA-region	rs2854050_A	(RA OR Thyroid)	1.38556	1.93437e-34	Thyroid	3.75047e-23	9.99734e-16	1.31232	1.01529e-23	3.06903e-23	TRUE	Thyroid	2.51205e-11	4.90752e-16	chr6_32217828_G_A	A	G	2.2141099999999999E-53	52.6548	0.309056	0.309056	0.0200941	0.039889	0.030305	0.0321626	0.07124	TRUE	TRUE	TRUE
rs2855812	6	31472720	31504943	MICB	HLA-region	rs2855812_T	(Celiac OR MS) AND (Celiac OR Lupus)	4.45954	4.60327e-107	Celiac	7.41842e-106	5.01371e-06	4.94143	1.73479e-119	4.59719e-118	TRUE	Celiac	3.98023e-05	6.31437e-119	chr6_31504943_G_T	T	G		461.868	0.975707	0.975707	0.0211966	0.507246	0.242419	0.245242	0.2597	TRUE	TRUE	TRUE
rs2856683	6	32655218	32687441	HLA-DQB1	HLA-region	rs2856683_G	(MS OR T1D) AND (RA OR T1D)	1.62267	5.24544e-17	T1D	1.534e-16	0.00999924	1.51418	2.9129e-13	5.24521e-13	TRUE	T1D	0.251219	1.53943e-13	chr6_32687441_T_G	G	T		406.378	0.90594	0.90594	0.0209865	0.490965	0.251408	0.260225	0.2345	TRUE	TRUE	TRUE
rs2856705	6	32670956	32703179	HLA-DQB1	HLA-region	rs2856705_T	(UC OR Celiac) AND (RA OR Celiac)	1.81311	5.78273e-19	Celiac	2.81718e-18	0.0099998	1.76745	2.15404e-17	4.85116e-17	TRUE	Celiac	0.07941	1.33291e-17	chr6_32703179_C_T	T	C	1.4008099999999999E-3	2.85362	0.175771	0.175771	0.0550234	0.0477922	0.0412738	0.0417005	0.1135	TRUE	FALSE	FALSE
rs2856997	6	32781776	32813999	HLA-DOB,XXbac-BPG246D15.9	HLA-region	rs2856997_A	(UC OR PsO)	1.23282	2.40155e-10	PsO	4.87126e-10	0.00500971	1.21368	2.06853e-09	2.89776e-09	TRUE	PsO	0.158474	1.96298e-13	chr6_32813999_C_A	A	C	7.7383800000000004E-3	2.11135	0.0324487	0.0324487	0.0121838	0.533066	0.525255	0.526067	0.3873	TRUE	FALSE	FALSE
rs2857106	6	32787570	32819793	XXbac-BPG246D15.9	HLA-region	rs2857106_C	(PsO OR AS) AND (RA OR PsO)	1.5358	8.17218e-26	PsO	4.66504e-25	0.00630946	1.46689	1.09626e-21	3.00528e-21	TRUE	PsO	0.100009	4.58154e-22	chr6_32819793_T_C	C	T	4.5596300000000003E-8	7.34107	0.0924839	0.0924839	0.0169147	0.252784	0.235661	0.237413	0.1786	TRUE	TRUE	TRUE
rs2894066	6	28893927	28926150	TRIM27	HLA-region	rs2894066_A	(Thyroid OR Celiac) AND (CD OR Celiac)	2.28875	1.42713e-30	Celiac	4.425e-30	0.0100011	2.15809	4.47407e-27	1.52329e-26	TRUE	Celiac	0.0199527	6.09963e-27	chr6_28926150_G_A	A	G	5.1451700000000002E-33	32.2886	0.285088	0.285088	0.0238183	0.363578	0.298792	0.299004	0.4101	TRUE	TRUE	TRUE
rs2905747	6	31451476	31483699	MICB	HLA-region	rs2905747_G	(PsO OR Celiac) AND (RA OR Celiac)	4.01049	4.64504e-11	Celiac	2.02416e-09	0.0063073	3.10684	6.86167e-09	9.25365e-09	TRUE	Celiac	0.31618	9.24324e-11	chr6_31483699_A_G	G	A	3.3728699999999997E-107	106.472	0.5232	0.5232	0.0237896	0.798134	0.694612	0.696851	0.7866	TRUE	TRUE	TRUE
rs29230	6	29576393	29608616	GABBR1	HLA-region	rs29230_G	(PsO OR Lupus) AND (PsO OR Thyroid)	1.46948	2.39509e-20	PsO	1.44273e-19	0.00398152	1.37919	3.04496e-15	6.05944e-15	TRUE	PsO	0.19946	1.35732e-15	chr6_29608616_A_G	G	A	2.2165100000000001E-4	3.65433	0.0973796	0.0973796	0.0263689	0.0892776	0.0819986	0.0800819	0.1647	TRUE	FALSE	FALSE
rs3025646	6	29566842	29599065	GABBR1	HLA-region	rs3025646_C	(PsO OR MS) AND (CD OR PsO)	2.04002	4.65536e-43	PsO	2.15757e-42	5.01129e-05	1.92527	8.24353e-38	3.95988e-37	TRUE	PsO	0.0630805	4.24927e-38	chr6_29599065_T_C	C	T	4.3561199999999999E-25	24.3609	0.423135	0.423135	0.0408977	0.0390381	0.0258628	0.026037	0.06582	TRUE	TRUE	TRUE
rs3094039	6	30362255	30394478	RPP21	HLA-region	rs3094039_A	(Celiac OR T1D) AND (RA OR Celiac)	2.27696	4.12244e-27	Celiac	1.93574e-26	0.00630926	2.33426	1.79307e-28	6.46479e-28	TRUE	Celiac	0.0398152	5.39433e-29	chr6_30394478_G_A	A	G	1.3016700000000001E-76	75.8855	0.416155	0.416155	0.0224647	0.560227	0.451943	0.451915	0.4557	TRUE	TRUE	TRUE
rs3094127	6	30697447	30729670	FLOT1	HLA-region	rs3094127_G	(Celiac OR Lupus) AND (RA OR Celiac)	3.73813	7.68344e-95	Celiac	8.10107e-94	1.25904e-05	3.3798	2.95649e-82	4.23497e-81	TRUE	Celiac	0.00251186	8.78153e-86	chr6_30729670_A_G	G	A		534.948	1.19207	1.19207	0.0240576	0.351288	0.122285	0.124253	0.2292	TRUE	TRUE	TRUE
rs3094204	6	31091992	31124215	PSORS1C1	HLA-region	rs3094204_G	(PsO OR T1D) AND (CD OR PsO)	1.67022	7.38815e-24	PsO	1.76011e-23	0.0158464	1.68002	1.32119e-25	4.26971e-25	TRUE	PsO	0.199488	3.20728e-26	chr6_31124215_A_G	G	A	6.0131200000000002E-18	17.2209	0.128155	0.128155	0.014846	0.503127	0.470443	0.472525	0.5007	TRUE	TRUE	TRUE
rs3094626	6	30323623	30355846	RPP21	HLA-region	rs3094626_C	(Celiac OR MS) AND (IBD OR Celiac)	2.34148	1.39522e-31	Celiac	1.7254e-30	0.000630638	2.6395	1.93937e-39	9.82036e-39	TRUE	Celiac	0.0125833	2.86978e-39	chr6_30355846_T_C	C	T	2.74789E-129	128.561	0.540671	0.540671	0.0223498	0.503082	0.361564	0.361934	0.4033	TRUE	TRUE	TRUE
rs3095089	6	30933794	30966017	SFTA2	HLA-region	rs3095089_T	(Celiac OR MS) AND (AS OR Celiac)	5.0935	1.90589e-133	Celiac	8.55115e-133	7.94121e-06	4.35956	1.51496e-113	3.70582e-112	TRUE	Celiac	0.000125889	6.29621e-114	chr6_30966017_G_T	T	G		577.825	1.21394	1.21394	0.0235698	0.386006	0.133434	0.135631	0.1976	TRUE	TRUE	TRUE
rs3095150	6	30932532	30964755	SFTA2	HLA-region	rs3095150_T	(Celiac OR T1D) AND (RA OR Celiac)	3.50086	1.07737e-23	Celiac	7.6698e-23	0.00999884	2.45784	2.14099e-15	4.30363e-15	TRUE	Celiac	0.031628	4.29229e-15	chr6_30964755_C_T	T	C	7.08598E-42	41.1496	0.326547	0.326547	0.0240848	0.690277	0.615309	0.616039	0.6377	TRUE	TRUE	TRUE
rs3095341	6	30726748	30758971	IER3	HLA-region	rs3095341_C	(PsO OR Celiac)	1.56666	1.34318e-16	Celiac	3.96074e-13	7.9436e-08	1.56093	3.11775e-17	6.95262e-17	TRUE	PsO	2.51314e-10	6.1468e-10	chr6_30758971_T_C	C	T	5.1262500000000003E-86	85.2902	0.253665	0.253665	0.0129052	0.619327	0.556765	0.55772	0.6228	TRUE	TRUE	TRUE
rs3095352	6	30805921	30838144	DDR1	HLA-region	rs3095352_T	(Thyroid OR Celiac) AND (RA OR Celiac)	2.48299	9.12133e-24	Celiac	8.56643e-23	0.000631045	2.24173	1.55233e-19	3.91779e-19	TRUE	Celiac	2.51241e-05	6.77891e-16	chr6_30838144_C_T	T	C	3.0967100000000001E-68	67.5091	0.329156	0.329156	0.0188563	0.612997	0.531098	0.530601	0.5845	TRUE	TRUE	TRUE
rs3115573	6	32218843	32251066	NOTCH4	HLA-region	rs3115573_G	(RA OR AS)	1.28535	8.66356e-12	RA	9.51982e-09	2.51302e-05	1.22228	2.77112e-08	3.58219e-08	TRUE	Thyroid	1.58523e-05	1.16188e-13	chr6_32251066_A_G	G	A	5.39511E-11	10.268	0.087025	0.087025	0.0132668	0.319702	0.30494	0.303092	0.396	TRUE	TRUE	TRUE
rs3117098	6	32358513	32390736	BTNL2	HLA-region	rs3117098_A	(Thyroid OR Celiac) AND (RA OR Celiac)	3.38154	7.50369e-17	Celiac	2.20653e-14	0.000501195	2.10469	5.78994e-09	7.84826e-09	TRUE	Celiac	0.251095	1.12928e-11	chr6_32390736_G_A	A	G	1.6573E-77	76.7806	0.422094	0.422094	0.02265	0.812327	0.737152	0.741173	0.7209	TRUE	TRUE	TRUE
rs3117222	6	33060949	33093172	HLA-DPB1	HLA-region	rs3117222_T	(Celiac OR MS) AND (IBD OR Celiac)	1.94897	2.10223e-26	Celiac	4.22976e-26	0.0199473	2.05269	1.66295e-30	6.38669e-30	TRUE	Celiac	0.0794645	6.16167e-31	chr6_33093172_C_T	T	C	1.3061699999999999E-215	214.884	0.714826	0.714826	0.0228083	0.419859	0.248288	0.250469	0.2659	TRUE	TRUE	TRUE
rs3117230	6	33075635	33107858	HLA-DPB1	HLA-region	rs3117230_G	(Celiac OR MS) AND (RA OR Celiac)	2.04533	1.98091e-30	Celiac	4.09437e-30	0.0125832	2.21332	2.66559e-37	1.2614e-36	TRUE	Celiac	0.0501108	1.06274e-37	chr6_33107858_A_G	G	A	4.8194799999999998E-253	252.317	0.786596	0.786596	0.0231506	0.395979	0.215613	0.21789	0.233	TRUE	TRUE	TRUE
rs3117582	6	31620520	31652743	APOM	HLA-region	rs3117582_G	(Celiac OR Lupus) AND (Thyroid OR Celiac)	8.16295	6.52156e-237	Celiac	5.30956e-236	5.01089e-11	7.99578	1.43253e-233	2.5308e-231	TRUE	Celiac	7.94369e-08	3.48188e-238	chr6_31652743_T_G	G	T		1000.56	1.61106	1.61106	0.0237566	0.389161	0.0861951	0.091294	0.1344	TRUE	TRUE	TRUE
rs3128917	6	33059996	33092219	HLA-DPB1	HLA-region	rs3128917_G	(UC OR Celiac) AND (RA OR Celiac)	1.9139	3.7423e-26	Celiac	4.25042e-26	0.0158508	2.01426	4.38953e-30	1.6697e-29	TRUE	Celiac	0.0316173	1.24119e-30	chr6_33092219_T_G	G	T	1.14025E-210	209.943	0.698744	0.698744	0.0225577	0.414935	0.248292	0.25049	0.2659	TRUE	TRUE	TRUE
rs3128982	6	31417191	31449414	MICA	HLA-region	rs3128982_G	(AS OR Celiac)	3.58757	3.29415e-107	Celiac	7.11262e-74	1.25941e-35	3.46003	1.94499e-101	3.9146e-100	TRUE	Celiac	1.99558e-32	8.71384e-72	chr6_31449414_A_G	G	A		711.764	0.929165	0.929165	0.0162506	0.526309	0.275675	0.27958	0.3496	TRUE	TRUE	TRUE
rs3129690	6	30196855	30229078	TRIM26	HLA-region	rs3129690_C	(Thyroid OR Celiac) AND (CD OR Celiac)	2.23545	5.97984e-24	Celiac	5.17719e-23	0.0063083	1.97811	1.45371e-18	3.42937e-18	TRUE	Celiac	0.158406	2.26346e-19	chr6_30229078_T_C	C	T	4.6665899999999998E-132	131.331	0.533402	0.533402	0.0218133	0.57336	0.430919	0.432156	0.4786	TRUE	TRUE	TRUE
rs3129763	6	32590925	32623148	HLA-DQA1	HLA-region	rs3129763_A	(Celiac OR Lupus) AND (UC OR Celiac)	9.44089	1.88403e-210	Celiac	1.01748e-209	9.99716e-08	8.73817	4.28906e-202	3.78867e-200	TRUE	Celiac	3.16157e-06	8.89635e-206	chr6_32623148_G_A	A	G		672.437	1.20187	1.20187	0.0216274	0.468177	0.170587	0.17251	0.2238	TRUE	TRUE	TRUE
rs3129871	6	32406342	32438565	HLA-DRA	HLA-region	rs3129871_C	(Thyroid OR Celiac)	1.47497	1.09658e-29	Celiac	4.38282e-23	1.58496e-18	1.45956	1.83746e-27	6.37895e-27	TRUE	Celiac	1.99612e-16	7.12529e-25	chr6_32438565_A_C	C	A	3.5237100000000003E-85	84.453	0.153721	0.153721	0.00785975	0.668637	0.635507	0.643784	0.6424	TRUE	TRUE	TRUE
rs3129882	6	32409530	32441753	HLA-DRA	HLA-region	rs3129882_A	(Celiac OR T1D)	2.40126	1.0748e-31	Celiac	1.11463e-30	9.99966e-09	2.1212	1.15732e-25	3.74773e-25	TRUE	Celiac	7.94203e-07	5.52068e-27	chr6_32441753_G_A	A	G		372.046	0.695913	0.695913	0.0168514	0.762983	0.593331	0.599943	0.6148	TRUE	TRUE	TRUE
rs3129890	6	32414273	32446496	HLA-DRA	HLA-region	rs3129890_C	(Celiac OR Lupus) AND (Thyroid OR Celiac)	5.34052	1.19036e-134	Celiac	3.09037e-134	7.94401e-07	5.44021	3.86281e-137	1.39588e-135	TRUE	Celiac	0.000100055	1.89126e-142	chr6_32446496_T_C	C	T	1.10E-321	320.957	0.800839	0.800839	0.0208852	0.558062	0.333268	0.335459	0.2504	TRUE	TRUE	TRUE
rs3129943	6	32338695	32370918	C6orf10	HLA-region	rs3129943_G	(Celiac OR Lupus) AND (Thyroid OR Celiac)	5.7526	7.59856e-139	Celiac	1.27172e-137	3.16098e-07	5.53541	1.26693e-134	4.28601e-133	TRUE	Celiac	1.00036e-05	6.78109e-136	chr6_32370918_A_G	G	A		400.578	0.898974	0.898974	0.0209759	0.514968	0.270972	0.273437	0.2653	TRUE	TRUE	TRUE
rs3129975	6	30732054	30764277	IER3	HLA-region	rs3129975_C	(Celiac OR Lupus) AND (RA OR Celiac)	3.58902	7.4793e-89	Celiac	5.025e-88	3.16221e-05	3.32026	2.19718e-79	2.91127e-78	TRUE	Celiac	0.00501422	1.49353e-83	chr6_30764277_T_C	C	T		475.318	1.06202	1.06202	0.0227419	0.395176	0.162835	0.16513	0.2366	TRUE	TRUE	TRUE
rs3130055	6	31497399	31529622	MCCD1	HLA-region	rs3130055_T	(AS OR Celiac)	3.00746	7.96478e-16	Celiac	2.29389e-12	3.98134e-05	2.68778	1.00264e-13	1.83875e-13	TRUE	Celiac	0.00251247	1.0962e-13	chr6_31529622_C_T	T	C	2.6668599999999999E-193	192.574	0.554336	0.554336	0.0186909	0.750345	0.625095	0.627103	0.7436	TRUE	TRUE	TRUE
rs3130542	6	31232111	31264334	HLA-C	HLA-region	rs3130542_G	(PsO OR Celiac)	1.81016	2.74057e-09	Celiac	2.5238e-07	7.94307e-05	1.93266	3.4572e-11	5.41571e-11	TRUE	Celiac	3.98195e-06	4.25318e-07	chr6_31264334_A_G	G	A	1.13084E-33	32.9466	0.197818	0.197818	0.0163562	0.82658	0.79589	0.797313	0.7918	TRUE	TRUE	TRUE
rs3130617	6	31627523	31659746	C6orf47	HLA-region	rs3130617_T	(PsO OR Celiac)	1.93458	3.8357e-18	Autoimmune	1.6389e-14	1.99439e-10	1.65859	8.12494e-13	1.4259e-12	TRUE	Celiac	3.16306e-07	1.95664e-13	chr6_31659746_C_T	T	C	2.6717800000000002E-56	55.5732	0.260954	0.260954	0.016506	0.834061	0.794625	0.797079	0.7207	TRUE	TRUE	TRUE
rs3130696	6	31243884	31276107	HLA-C	HLA-region	rs3130696_A	(AS OR Celiac) AND (PsO OR Celiac)	5.20013	1.22711e-124	Celiac	6.31449e-123	1.25821e-06	4.77052	2.32429e-115	5.77442e-114	TRUE	Celiac	7.94321e-05	3.41791e-117	chr6_31276107_G_A	A	G		461.554	0.976696	0.976696	0.0212254	0.458724	0.212528	0.214841	0.266	TRUE	TRUE	TRUE
rs3130712	6	31209510	31241733	HLA-C	HLA-region	rs3130712_T	(PsO OR Celiac) AND (IBD OR Celiac)	3.6472	8.18008e-28	Celiac	3.14269e-26	0.00199567	3.50407	3.25865e-27	1.11665e-26	TRUE	Celiac	0.00063089	4.04515e-25	chr6_31241733_C_T	T	C	5.8884400000000001E-196	195.23	0.640562	0.640562	0.0214498	0.678973	0.50872	0.51072	0.6111	TRUE	TRUE	TRUE
rs3130922	6	31461089	31493312	MICB	HLA-region	rs3130922_G	(PsO OR Celiac)	1.63423	3.29325e-15	Celiac	6.3647e-10	3.16233e-08	1.86079	7.77853e-23	2.25691e-22	TRUE	Celiac	7.94871e-11	1.45489e-16	chr6_31493312_A_G	G	A	9.7746199999999994E-67	66.0099	0.241511	0.241511	0.0139943	0.731721	0.680779	0.683943	0.6713	TRUE	TRUE	TRUE
rs3130931	6	31134888	31167111	POU5F1,TCF19	HLA-region	rs3130931_C	(Thyroid OR Celiac)	1.44053	1.21827e-20	Celiac	8.74481e-17	6.30959e-13	1.38492	6.87971e-17	1.50879e-16	TRUE	Celiac	3.98136e-10	5.29575e-17	chr6_31167111_T_C	C	T	1.63042E-35	34.7877	0.104563	0.104563	0.00840692	0.740988	0.720393	0.723388	0.6908	TRUE	TRUE	TRUE
rs3130977	6	31081989	31114212	PSORS1C1	HLA-region	rs3130977_C	(Thyroid OR Celiac)	1.56134	2.60046e-90	Celiac	4.39638e-67	1.25904e-56	1.46758	2.70014e-66	2.70014e-65	TRUE	Celiac	5.01168e-38	2.5433e-65	chr6_31114212_T_C	C	T	1.44046E-99	98.8415	0.169048	0.169048	0.00798123	0.334344	0.300587	0.302728	0.3587	TRUE	TRUE	TRUE
rs3131003	6	31093482	31125705	PSORS1C1	HLA-region	rs3131003_A	(UC OR PsO) AND (RA OR PsO)	1.75753	1.70307e-38	PsO	4.66069e-38	0.00631024	1.73921	4.14074e-39	2.06388e-38	TRUE	PsO	0.0794088	4.34456e-41	chr6_31125705_G_A	A	G	6.2287400000000003E-28	27.2056	0.162481	0.162481	0.0148305	0.454291	0.413942	0.416613	0.3794	TRUE	TRUE	TRUE
rs3131115	6	30468791	30501014	HLA-E	HLA-region	rs3131115_T	(Celiac OR MS) AND (UC OR Celiac)	2.55871	2.63424e-40	Celiac	9.74314e-40	0.00501216	2.51619	1.61399e-39	8.22516e-39	TRUE	Celiac	0.03162	1.11053e-39	chr6_30501014_C_T	T	C	3.7411100000000002E-156	155.427	0.594993	0.594993	0.0223494	0.483324	0.33033	0.330909	0.3669	TRUE	TRUE	TRUE
rs3132486	6	31243170	31275393	HLA-C	HLA-region	rs3132486_A	(Celiac OR T1D) AND (Thyroid OR Celiac)	3.12895	1.36903e-33	Celiac	6.95543e-31	6.30656e-05	3.25326	3.67868e-35	1.643e-34	TRUE	Celiac	6.30971e-05	2.50467e-32	chr6_31275393_G_A	A	G	1.08893E-209	208.963	0.648647	0.648647	0.0209897	0.701905	0.532058	0.536527	0.5497	TRUE	TRUE	TRUE
rs3132571	6	30905313	30937536	DPCR1,SFTA2	HLA-region	rs3132571_G	(Celiac OR Lupus) AND (RA OR Celiac)	3.61917	6.89311e-66	Celiac	1.74666e-64	9.99639e-05	3.14617	2.85666e-55	2.18369e-54	TRUE	Celiac	0.0199557	1.14279e-59	chr6_30937536_A_G	G	A	1.6787999999999999E-291	290.775	0.782681	0.782681	0.02145	0.485302	0.280339	0.281836	0.3763	TRUE	TRUE	TRUE
rs3132622	6	30348674	30380897	RPP21	HLA-region	rs3132622_T	(Celiac OR T1D) AND (Thyroid OR Celiac)	2.19203	5.89709e-27	Celiac	2.30824e-26	0.00251139	2.18323	1.21298e-26	4.09476e-26	TRUE	Celiac	0.0501225	5.96267e-29	chr6_30380897_C_T	T	C	8.9145599999999997E-66	65.0499	0.361859	0.361859	0.0211247	0.546143	0.452397	0.451946	0.456	TRUE	TRUE	TRUE
rs3134792	6	31312326	31344549	HLA-B	HLA-region	rs3134792_G	(Celiac OR Lupus) AND (UC OR Celiac)	7.07801	3.72239e-201	Celiac	1.05582e-200	1.99511e-07	7.15042	1.80492e-204	1.68813e-202	TRUE	Celiac	3.16117e-06	3.66337e-206	chr6_31344549_T_G	G	T		899.626	1.54338	1.54338	0.0240038	0.387539	0.0917846	0.0942234	0.1459	TRUE	TRUE	TRUE
rs3134942	6	32168771	32200994	NOTCH4	HLA-region	rs3134942_T	(Celiac OR Lupus) AND (RA OR Celiac)	7.61364	2.80177e-219	Celiac	1.13114e-217	2.51149e-11	7.74878	2.18068e-221	3.15208e-219	TRUE	Celiac	7.94127e-07	5.47669e-231	chr6_32200994_G_T	T	G		920.712	1.43264	1.43264	0.0220243	0.437983	0.121097	0.124893	0.1527	TRUE	TRUE	TRUE
rs3135034	6	32951662	32983885	BRD2	HLA-region	rs3135034_C	(RA OR Thyroid)	1.20337	2.04434e-14	RA	1.69103e-10	3.98111e-08	1.19189	6.46268e-13	1.14301e-12	TRUE	RA	7.9451e-08	1.60212e-08	chr6_32983885_T_C	C	T	3.3413300000000001E-5	4.47608	0.0666121	0.0666121	0.0160555	0.0584454	0.0548887	0.0543356	0.0977	TRUE	TRUE	TRUE
rs3135338	6	32401217	32433440	HLA-DRA	HLA-region	rs3135338_T	(RA OR Celiac)	1.94088	1.95183e-27	Celiac	3.33808e-20	5.01211e-13	2.03562	1.37745e-30	5.3159e-30	TRUE	Celiac	9.99942e-15	4.69022e-21	chr6_32433440_C_T	T	C	5.5975800000000001E-153	152.252	0.35087	0.35087	0.0133174	0.769852	0.70247	0.705453	0.6666	TRUE	TRUE	TRUE
rs3749971	6	29342775	29374998	OR12D3,OR5V1	HLA-region	rs3749971_A	(Celiac OR T1D) AND (CD OR Celiac)	3.86023	1.78545e-100	Celiac	1.81673e-99	1.9947e-05	3.30872	6.16859e-79	8.03939e-78	TRUE	Celiac	0.000501161	2.57832e-79	chr6_29374998_G_A	A	G	3.01995E-288	287.52	1.23394	1.23394	0.0340089	0.177662	0.0548892	0.0551552	0.1245	TRUE	TRUE	TRUE
rs376681	6	29517093	29549316	UBD	HLA-region	rs376681_G	(AS OR Celiac) AND (IBD OR Celiac)	1.80857	2.13465e-14	Celiac	1.74405e-13	0.0100012	1.66657	1.41427e-11	2.26226e-11	TRUE	Celiac	0.158433	8.38849e-12	chr6_29549316_A_G	G	A	2.9929499999999998E-57	56.5239	0.356616	0.356616	0.0223627	0.489042	0.399836	0.399425	0.4895	TRUE	TRUE	TRUE
rs3778279	6	26325463	26325235	HIST1H4H	NON-HLA	rs3778279_C	(Celiac OR T1D) AND (RA OR Celiac)	1.81713	4.34912e-16	Celiac	2.30318e-14	0.000794286	1.52879	1.89716e-09	2.67656e-09	TRUE	Celiac	0.316305	2.12928e-10	chr6_26325235_T_C	C	T	9.9345900000000001E-3	2.00285	0.0598368	0.0598368	0.0232097	0.568995	0.555332	0.555412	0.4601	TRUE	FALSE	FALSE
rs3778638	6	31092124	31124347	PSORS1C1	HLA-region	rs3778638_A	(Thyroid OR MS) AND (PsO OR Thyroid)	1.14289	3.5148e-09	Thyroid	6.95794e-09	0.000794232	1.17974	7.36693e-13	1.29861e-12	TRUE	Thyroid	0.398322	5.70035e-13	chr6_31124347_G_A	A	G	4.0719299999999996E-21	20.3902	0.0986893	0.0986893	0.0104646	0.165452	0.153112	0.153637	0.1898	TRUE	TRUE	TRUE
rs3799380	6	26467182	26466954	BTN2A1	NON-HLA	rs3799380_C	(Celiac OR T1D) AND (CD OR Celiac)	2.4698	1.227e-47	Celiac	1.12206e-46	0.000794111	1.9874	1.41325e-28	5.11861e-28	TRUE	Celiac	0.0158525	1.32861e-28	chr6_26466954_T_C	C	T	5.2480699999999999E-105	104.28	0.626558	0.626558	0.0287906	0.229913	0.134696	0.134854	0.2008	TRUE	TRUE	TRUE
rs3815087	6	31093587	31125810	PSORS1C1	HLA-region	rs3815087_A	(PsO OR Lupus) AND (PsO OR Celiac)	2.63446	9.53513e-125	PsO	3.42481e-124	1.58474e-05	2.5647	9.09142e-124	2.4923e-122	TRUE	PsO	0.000501267	4.15461e-124	chr6_31125810_G_A	A	G	8.0278600000000001E-68	67.0954	0.300718	0.300718	0.0172811	0.259076	0.20465	0.205946	0.1698	TRUE	TRUE	TRUE
rs3821236	2	191902758	191038032	STAT4	NON-HLA	rs3821236_A	(Thyroid OR Lupus)	1.13047	3.21874e-08	Thyroid	2.57604e-07	0.00100033	1.19863	1.39787e-15	2.83135e-15	TRUE	Thyroid	0.125862	1.06898e-15	chr2_191038032_G_A	A	G	1.8539600000000001E-30	29.7319	0.0992862	0.0992862	0.00865572	0.272477	0.253394	0.257822	0.1953	TRUE	TRUE	TRUE
rs3830041	6	32191339	32223562	NOTCH4	HLA-region	rs3830041_T	(PsO OR MS) AND (PsO OR AS)	2.14541	3.8414e-56	PsO	6.0233e-56	0.0019952	2.21064	1.7558e-63	1.65191e-62	TRUE	PsO	0.00125872	3.80894e-63	chr6_32223562_C_T	T	C	7.3383800000000004E-32	31.1344	0.447856	0.447856	0.038126	0.0455332	0.0293067	0.0296406	0.07809	TRUE	TRUE	TRUE
rs3868542	6	31145839	31178062	POU5F1	HLA-region	rs3868542_C	(IBD OR AS) AND (RA OR AS)	2.45977	5.91647e-27	AS	3.80585e-25	0.000398064	2.23673	7.2237e-22	2.0115e-21	TRUE	AS	0.0630883	3.81995e-24	chr6_31178062_T_C	C	T	1.3121999999999999E-181	180.882	0.691812	0.691812	0.0240738	0.657157	0.465712	0.468927	0.348	TRUE	TRUE	TRUE
rs3871466	6	30983683	31015906	MUC22	HLA-region	rs3871466_C	(PsO OR T1D) AND (PsO OR MS)	2.13956	5.09279e-73	PsO	2.97467e-72	3.16242e-05	2.01855	4.06954e-65	3.92155e-64	TRUE	PsO	0.00794795	2.06891e-65	chr6_31015906_T_C	C	T	4.8921499999999997E-94	93.3105	0.412562	0.412562	0.0200546	0.18014	0.126013	0.127458	0.1391	TRUE	TRUE	TRUE
rs3873332	6	30895990	30928213	VARS2	HLA-region	rs3873332_G	(IBD OR PsO) AND (RA OR PsO)	1.98122	7.25411e-62	PsO	1.87837e-60	6.30671e-05	2.00731	2.71362e-67	2.74819e-66	TRUE	PsO	0.00251225	8.61265e-68	chr6_30928213_A_G	G	A	1.79349E-77	76.7463	0.302027	0.302027	0.0162108	0.302661	0.241895	0.244684	0.1512	TRUE	TRUE	TRUE
rs3873386	6	31273745	31305968	HLA-C	HLA-region	rs3873386_C	(UC OR AS) AND (RA OR AS)	2.27213	5.45714e-22	AS	1.0832e-21	0.0125884	2.18864	1.03052e-19	2.62584e-19	TRUE	AS	0.0999849	3.88866e-21	chr6_31305968_T_C	C	T	1.2359500000000001E-146	145.908	0.642204	0.642204	0.024904	0.678804	0.505558	0.507699	0.3587	TRUE	TRUE	TRUE
rs3892710	6	32682862	32715085	HLA-DQA2	HLA-region	rs3892710_T	(AS OR T1D) AND (RA OR T1D)	1.70267	3.29241e-19	T1D	1.7379e-18	0.0100009	1.59741	2.31231e-15	4.63045e-15	TRUE	T1D	0.316248	4.84606e-17	chr6_32715085_C_T	T	C	4.1020400000000002E-175	174.387	0.615329	0.615329	0.0218105	0.37635	0.235398	0.241052	0.148	TRUE	TRUE	TRUE
rs3915971	6	31269348	31301571	HLA-C	HLA-region	rs3915971_G	(AS OR MS) AND (AS OR Celiac)	3.18353	6.68928e-44	AS	3.31585e-43	0.0025125	3.40848	3.4617e-46	2.06921e-45	TRUE	AS	0.00631231	7.63251e-46	chr6_31301571_A_G	G	A		404.507	1.04072	1.04072	0.0241646	0.49533	0.222565	0.224416	0.2512	TRUE	TRUE	TRUE
rs394657	6	32187023	32219246	NOTCH4	HLA-region	rs394657_G	(Celiac OR Lupus) AND (Thyroid OR Celiac)	4.36703	4.19417e-66	Celiac	8.70391e-65	0.000158459	4.32391	4.77326e-66	4.74343e-65	TRUE	Celiac	0.00631036	1.81739e-68	chr6_32219246_A_G	G	A	1.8450199999999998E-257	256.734	0.724937	0.724937	0.0211506	0.618355	0.417633	0.424696	0.4382	TRUE	TRUE	TRUE
rs404890	6	32198867	32231090	NOTCH4	HLA-region	rs404890_A	(Celiac OR Lupus) AND (UC OR Celiac)	5.60898	3.18993e-90	Celiac	1.92074e-89	0.000199534	5.18469	9.47548e-86	1.5532e-84	TRUE	Celiac	0.00398146	1.89235e-88
rs429916	6	32978587	33010810	HLA-DOA	HLA-region	rs429916_A	(Celiac OR Lupus) AND (Thyroid OR Celiac)	3.64925	4.86648e-85	Celiac	1.36375e-83	5.01288e-06	3.79499	3.10057e-91	5.41747e-90	TRUE	Celiac	0.000501309	4.04584e-92	chr6_33010810_C_A	A	C		634.634	1.56161	1.56161	0.0289278	0.256386	0.0576926	0.0600206	0.08806	TRUE	TRUE	TRUE
rs4320356	6	26423560	26423332	BTN3A1	NON-HLA	rs4320356_T	(Thyroid OR Celiac) AND (AS OR Celiac)	1.90907	1.67274e-19	Celiac	7.02756e-19	0.0158517	1.52649	7.10369e-10	1.02868e-09	TRUE	Celiac	0.100008	7.97893e-10	chr6_26423332_C_T	T	C	3.6684299999999997E-5	4.43552	0.0934877	0.0934877	0.0226504	0.468475	0.447727	0.447406	0.4262	TRUE	TRUE	TRUE
rs434841	6	32191041	32223264	NOTCH4	HLA-region	rs434841_A	(Celiac OR Lupus) AND (RA OR Celiac)	3.92356	6.91418e-88	Celiac	9.8388e-86	3.98078e-06	3.82416	7.93101e-85	1.2243e-83	TRUE	Celiac	0.00125862	2.07875e-86	chr6_32223264_G_A	A	G	2.37137E-237	236.625	0.716106	0.716106	0.0217677	0.507872	0.322841	0.326147	0.3019	TRUE	TRUE	TRUE
rs442439	6	28573006	28605229	ZBED9	HLA-region	rs442439_A	(Celiac OR T1D) AND (Celiac OR MS)	2.36897	1.84127e-36	Celiac	4.26006e-36	0.0125858	2.00964	1.03251e-25	3.37103e-25	TRUE	Celiac	0.00501041	3.53628e-25	chr6_28605229_G_A	A	G	9.56313E-91	90.0194	0.526509	0.526509	0.0260633	0.289949	0.190125	0.190771	0.3483	TRUE	TRUE	TRUE
rs443198	6	32190406	32222629	NOTCH4	HLA-region	rs443198_G	(Celiac OR Lupus) AND (RA OR Celiac)	4.61372	2.91972e-77	Celiac	4.00047e-74	2.51305e-06	4.42562	1.23982e-74	1.41821e-73	TRUE	Celiac	0.00794557	2.69215e-79	chr6_32222629_A_G	G	A		508.865	0.999919	0.999919	0.020692	0.513575	0.24369	0.246994	0.4058	TRUE	TRUE	TRUE
rs4711235	6	30768636	30800859	IER3	HLA-region	rs4711235_C	(PsO OR Thyroid) AND (UC OR PsO)	1.46034	1.42685e-21	PsO	2.84239e-21	0.0251217	1.45201	7.18802e-22	2.00508e-21	TRUE	PsO	0.251171	5.99391e-24	chr6_30800859_T_C	C	T	1.6695500000000001E-20	19.7774	0.13716	0.13716	0.0147777	0.414765	0.381794	0.383828	0.2716	TRUE	TRUE	TRUE
rs4711269	6	31354819	31387042	MICA	HLA-region	rs4711269_T	(PsO OR AS)	1.90987	1.74703e-70	AS	1.5551e-50	1.00023e-38	2.01011	2.95977e-84	4.52504e-83	TRUE	AS	1.99529e-49	2.96941e-54	chr6_31387042_C_T	T	C	4.0364500000000003E-188	187.394	0.398063	0.398063	0.0136073	0.39758	0.304185	0.30942	0.2223	TRUE	TRUE	TRUE
rs4713108	6	27458013	27490234	ZNF184	NON-HLA	rs4713108_G	(CD OR Celiac) AND (RA OR Celiac)	2.0288	1.9172e-10	Celiac	7.80685e-10	0.0316163	1.9629	5.57238e-10	8.14346e-10	TRUE	Celiac	0.0794638	1.09783e-09	chr6_27490234_A_G	G	A	1.3851600000000001E-38	37.8585	0.301503	0.301503	0.0232095	0.597044	0.520088	0.520458	0.648	TRUE	TRUE	TRUE
rs4713385	6	30787593	30819816	DDR1	HLA-region	rs4713385_A	(PsO OR T1D) AND (PsO OR MS)	1.78477	9.37232e-43	PsO	3.65397e-42	0.000158458	1.86594	4.51389e-52	3.1341e-51	TRUE	PsO	0.0251178	2.39286e-52	chr6_30819816_G_A	A	G	6.3037599999999997E-58	57.2004	0.297027	0.297027	0.0185133	0.214962	0.16828	0.169429	0.1473	TRUE	TRUE	TRUE
rs4713411	6	30987176	31019399	MUC22	HLA-region	rs4713411_A	(PsO OR AS) AND (CD OR PsO)	1.56388	5.3871e-24	PsO	1.79645e-23	0.0125913	1.46895	2.57508e-19	6.40747e-19	TRUE	PsO	0.0158472	6.72214e-19	chr6_31019399_C_A	A	C	3.2606199999999997E-20	19.4867	0.137048	0.137048	0.0148804	0.466017	0.432128	0.433527	0.4103	TRUE	TRUE	TRUE
rs4713412	6	30987211	31019434	MUC22	HLA-region	rs4713412_G	(IBD OR PsO) AND (RA OR PsO)	1.66376	4.7783e-34	PsO	1.53857e-33	0.00794388	1.51321	1.18255e-24	3.65807e-24	TRUE	PsO	0.0501276	3.69627e-25	chr6_31019434_A_G	G	A	4.3092299999999998E-27	26.3656	0.160991	0.160991	0.0149352	0.431372	0.392684	0.39459	0.3531	TRUE	TRUE	TRUE
rs4713420	6	30993567	31025790	MUC22	HLA-region	rs4713420_T	(PsO OR T1D) AND (RA OR PsO)	1.60702	2.98353e-31	PsO	2.32488e-30	0.00251163	1.4638	1.75185e-21	4.77778e-21	TRUE	PsO	0.158458	3.13979e-23	chr6_31025790_G_T	T	G	5.26187E-6	5.27886	0.0910166	0.0910166	0.0199858	0.169248	0.156706	0.155835	0.1796	TRUE	TRUE	TRUE
rs4713438	6	31146846	31179069	POU5F1	HLA-region	rs4713438_A	(IBD OR AS) AND (RA OR AS)	3.00374	7.73687e-47	AS	1.15636e-45	5.01094e-05	2.55796	1.19705e-33	5.07551e-33	TRUE	AS	0.0398014	9.52419e-39	chr6_31179069_G_A	A	G		415.661	1.05422	1.05422	0.0241461	0.45582	0.195608	0.198917	0.1681	TRUE	TRUE	TRUE
rs4713610	6	33107955	33140178	COL11A2	HLA-region	rs4713610_G	(RA OR Thyroid)	1.24093	1.08546e-24	Thyroid	1.12508e-22	5.01216e-05	1.18443	1.56289e-15	3.15756e-15	TRUE	Thyroid	2.51201e-05	1.51299e-12	chr6_33140178_T_G	G	T	2.65338E-26	25.5762	0.106846	0.106846	0.0100696	0.169122	0.156106	0.158238	0.158	TRUE	TRUE	TRUE
rs4713646	6	33606523	33638746	ITPR3	HLA-region	rs4713646_T	(Celiac OR Lupus) AND (Thyroid OR Celiac)	1.54197	2.2572e-12	Celiac	1.3397e-11	0.0100011	1.48436	1.07767e-10	1.63189e-10	TRUE	Celiac	0.251293	5.98371e-11	chr6_33638746_C_T	T	C	1.17761E-170	169.929	0.686309	0.686309	0.0246458	0.3263	0.189173	0.191797	0.2488	TRUE	TRUE	TRUE
rs479536	6	32193678	32225901	NOTCH4	HLA-region	rs479536_A	(Celiac OR Lupus) AND (CD OR Celiac)	1.87668	1.18683e-16	Celiac	1.36212e-16	0.0999891	1.92602	4.87645e-18	1.1237e-17	TRUE	Celiac	0.25121	3.76023e-18	chr6_32225901_G_A	A	G	4.4588199999999996E-3	2.35078	0.323324	0.323324	0.113697	0.0116878	0.00846805	0.00850977	0.07818	TRUE	FALSE	FALSE
rs4915076	1	108359505	107816883	VAV3	NON-HLA	rs4915076_C	(Thyroid OR MS) AND (CD OR Thyroid)	1.27586	1.80102e-18	Thyroid	2.44818e-18	0.0125925	1.28726	4.403e-19	1.07704e-18	TRUE	Thyroid	0.31624	3.3049e-19	chr1_107816883_T_C	C	T	3.5002600000000001E-62	61.4559	0.194083	0.194083	0.0116627	0.131796	0.112973	0.114861	0.08893	TRUE	TRUE	TRUE
rs4947296	6	31058178	31090401	C6orf15	HLA-region	rs4947296_C	(CD OR AS) AND (RA OR AS)	3.21583	6.64741e-36	AS	1.1992e-35	0.00501157	2.32117	5.0258e-17	1.11763e-16	TRUE	AS	0.079444	4.16972e-18	chr6_31090401_T_C	C	T	4.6558599999999998E-160	159.332	0.943891	0.943891	0.035014	0.203212	0.0851345	0.0859412	0.06175	TRUE	TRUE	TRUE
rs4947324	6	31528130	31560353	NFKBIL1	HLA-region	rs4947324_T	(PsO OR Celiac) AND (PsO OR AS)	1.92622	1.38011e-46	PsO	1.92723e-46	0.0050118	1.97997	2.14656e-53	1.52367e-52	TRUE	PsO	0.031625	1.52475e-53	chr6_31560353_C_T	T	C	4.6087200000000002E-2	1.33642	0.0410352	0.0410352	0.0205732	0.160981	0.155733	0.155991	0.1008	TRUE	FALSE	FALSE
rs499691	6	32194339	32226562	NOTCH4	HLA-region	rs499691_T	(PsO OR Lupus) AND (PsO OR AS)	1.54707	4.62414e-26	PsO	8.03065e-26	0.00398168	1.50684	3.09768e-24	9.49002e-24	TRUE	PsO	0.158525	2.66132e-24	chr6_32226562_C_T	T	C	3.7568200000000001E-4	3.42518	0.0699878	0.0699878	0.0196783	0.17688	0.167409	0.168328	0.1777	TRUE	FALSE	FALSE
rs547077	6	32289318	32321541	C6orf10	HLA-region	rs547077_C	(RA OR T1D)	1.36211	7.58202e-20	RA	2.29976e-13	1.00019e-08	1.26686	9.27116e-13	1.62347e-12	TRUE	RA	5.01241e-05	7.14635e-10	chr6_32321541_T_C	C	T	3.3189399999999999E-169	168.479	0.328906	0.328906	0.0118624	0.406082	0.328544	0.333988	0.3769	TRUE	TRUE	TRUE
rs603089	6	25877970	25877742	SLC17A3	NON-HLA	rs603089_A	(Thyroid OR Celiac) AND (UC OR Celiac)	1.89779	9.60654e-23	Celiac	4.77858e-21	0.00100001	1.46324	1.39958e-09	1.98337e-09	TRUE	Celiac	0.00501108	1.09518e-08	chr6_25877742_G_A	A	G	1.9332999999999999E-26	25.7137	0.234893	0.234893	0.0220756	0.456775	0.399251	0.40023	0.3662	TRUE	TRUE	TRUE
rs652049	6	33711420	33743643	IP6K3	HLA-region	rs652049_T	(Celiac OR T1D) AND (RA OR Celiac)	1.51888	7.9917e-12	Celiac	8.52576e-11	0.00500944	1.55719	4.51085e-13	8.06777e-13	TRUE	Celiac	0.251194	8.99975e-14	chr6_33743643_C_T	T	C	3.0227299999999999E-55	54.5196	0.470524	0.470524	0.0300539	0.196101	0.130146	0.130494	0.197	TRUE	TRUE	TRUE
rs660895	6	32577380	32609603	HLA-DQA1	HLA-region	rs660895_G	(RA OR T1D)	1.74689	3.04855e-66	RA	2.17162e-36	1.99501e-37	1.60825	1.94631e-49	1.26312e-48	TRUE	RA	7.94303e-20	7.17342e-34	chr6_32609603_A_G	G	A		506.04	0.586387	0.586387	0.0121684	0.367785	0.239713	0.250301	0.2141	TRUE	TRUE	TRUE
rs6904596	6	27491299	27523520	ZNF184	NON-HLA	rs6904596_A	(Celiac OR T1D) AND (AS OR Celiac)	3.74873	1.52801e-95	Celiac	2.8829e-95	0.000316186	2.70191	1.1579e-53	8.29305e-53	TRUE	Celiac	0.00199473	5.73472e-54	chr6_27523520_G_A	A	G	1.5417E-270	269.812	1.23272	1.23272	0.0350782	0.166877	0.0516978	0.0520582	0.1281	TRUE	TRUE	TRUE
rs6913660	6	27091425	27123646	HIST1H2BJ	NON-HLA	rs6913660_A	(Celiac OR T1D) AND (Celiac OR MS)	2.46715	4.59394e-47	Celiac	1.5051e-46	0.00251156	2.02726	9.93513e-30	3.73448e-29	TRUE	Celiac	0.010004	1.53571e-29	chr6_27123646_C_A	A	C	3.16957E-134	133.499	0.761147	0.761147	0.0308706	0.199003	0.100951	0.101328	0.1888	TRUE	TRUE	TRUE
rs6915678	6	27235866	27268087	PRSS16	NON-HLA	rs6915678_G	(Celiac OR T1D) AND (AS OR Celiac)	2.14899	1.46953e-28	Celiac	3.85343e-28	0.0100013	1.65168	2.98141e-14	5.63667e-14	TRUE	Celiac	0.0999749	2.57358e-14	chr6_27268087_T_G	G	T	1.33752E-14	13.8737	0.187289	0.187289	0.0243164	0.365291	0.324802	0.324609	0.368	TRUE	TRUE	TRUE
rs6921388	6	27080205	27112426	HIST1H2BJ	NON-HLA	rs6921388_G	(AS OR Celiac) AND (IBD OR Celiac)	1.98833	5.11454e-26	Celiac	9.82777e-26	0.0199532	1.56854	8.81622e-13	1.54551e-12	TRUE	Celiac	0.158504	9.31173e-14	chr6_27112426_A_G	G	A	3.4962299999999998E-11	10.4564	0.154166	0.154166	0.0232739	0.392457	0.358246	0.358189	0.337	TRUE	TRUE	TRUE
rs6923005	6	28976071	29008294	ZNF311	HLA-region	rs6923005_C	(PsO OR Celiac) AND (PsO OR AS)	1.35052	7.84069e-14	PsO	1.10286e-13	0.0199477	1.31512	2.64872e-12	4.48028e-12	TRUE	PsO	0.39822	2.07385e-12	chr6_29008294_T_C	C	T	1.0918399999999999E-7	6.96184	0.0863887	0.0863887	0.0162668	0.304863	0.287721	0.289421	0.2274	TRUE	TRUE	TRUE
rs6923139	6	26313348	26313120	HIST1H4H	NON-HLA	rs6923139_T	(Celiac OR MS) AND (AS OR Celiac)	3.15833	4.96301e-71	Celiac	7.06189e-71	0.00251173	2.45332	6.5303e-43	3.59279e-42	TRUE	Celiac	0.00794194	3.82659e-43	chr6_26313120_C_T	T	C	1.9408900000000001E-222	221.712	1.13813	1.13813	0.0357477	0.156895	0.0533683	0.053664	0.1229	TRUE	TRUE	TRUE
rs6929078	6	32838664	32870887	PSMB9	HLA-region	rs6929078_C	(Celiac OR MS) AND (IBD OR Celiac)	2.58646	2.5055e-42	Celiac	2.50469e-41	0.0012586	2.54058	2.03438e-41	1.07108e-40	TRUE	Celiac	0.050112	1.55063e-42	chr6_32870887_T_C	C	T	5.6885300000000004E-203	202.245	0.671627	0.671627	0.0220938	0.483382	0.308132	0.308903	0.357	TRUE	TRUE	TRUE
rs6931332	6	31274245	31306468	HLA-C	HLA-region	rs6931332_G	(UC OR AS) AND (RA OR AS)	2.51772	9.8277e-21	AS	3.86967e-19	0.00125896	2.65608	4.20142e-21	1.13225e-20	TRUE	AS	0.199468	2.69734e-24	chr6_31306468_A_G	G	A	1.1668100000000001E-182	181.933	0.699249	0.699249	0.0242617	0.65798	0.465945	0.46667	0.3989	TRUE	TRUE	TRUE
rs6932542	6	32380262	32412485	BTNL2	HLA-region	rs6932542_G	(RA OR PsO)	1.35185	5.82948e-17	PsO	1.98845e-10	1.2591e-08	1.38615	3.52938e-20	9.16947e-20	TRUE	RA	2.51176e-11	4.86026e-12	chr6_32412485_A_G	G	A	2.5061100000000002E-156	155.601	0.277353	0.277353	0.0104122	0.596268	0.52787	0.533206	0.5288	TRUE	TRUE	TRUE
rs6938200	6	27231150	27263371	PRSS16	NON-HLA	rs6938200_G	(AS OR Celiac) AND (PsO OR Celiac)	2.33215	2.62454e-42	Celiac	2.07157e-41	0.00158489	1.91052	6.89585e-26	2.27477e-25	TRUE	Celiac	0.0501343	8.02159e-27	chr6_27263371_A_G	G	A	4.0738000000000002E-110	109.39	0.655061	0.655061	0.0293807	0.205233	0.116189	0.116366	0.2126	TRUE	TRUE	TRUE
rs707928	6	31742590	31774813	VWA7	HLA-region	rs707928_G	(Celiac OR MS) AND (IBD OR Celiac)	5.21367	1.066e-102	Celiac	5.00904e-102	7.94247e-05	4.9082	1.09695e-98	2.12701e-97	TRUE	Celiac	0.000501307	1.16289e-99	chr6_31774813_A_G	G	A	7.3113900000000001E-188	187.136	0.637863	0.637863	0.0218197	0.605169	0.431174	0.433105	0.3381	TRUE	TRUE	TRUE
rs7192	6	32411646	32443869	HLA-DRA	HLA-region	rs7192_G	(PsO OR Thyroid)	1.18487	8.11767e-10	PsO	1.05552e-07	1.25917e-05	1.16592	2.5123e-08	3.26086e-08	TRUE	PsO	0.000251116	4.26427e-08	chr6_32443869_T_G	G	T	2.2120800000000001E-22	21.6552	0.0692212	0.0692212	0.00711308	0.535561	0.518675	0.522614	0.6029	TRUE	TRUE	TRUE
rs719654	6	32752139	32784362	HLA-DQB2	HLA-region	rs719654_A	(PsO OR MS) AND (PsO OR Thyroid)	1.45714	1.03547e-20	PsO	5.31948e-20	0.0063089	1.422	3.23329e-19	7.98282e-19	TRUE	PsO	0.251173	2.15298e-20	chr6_32784362_G_A	A	G	7.9246500000000002E-7	6.10102	0.080621	0.080621	0.0163292	0.286894	0.271013	0.271938	0.2092	TRUE	TRUE	TRUE
rs735883	6	32816054	32848277	PSMB9,TAP1	HLA-region	rs735883_A	(Celiac OR T1D) AND (Thyroid OR Celiac)	2.27396	7.07524e-33	Celiac	3.32098e-31	0.000251163	2.17476	1.17298e-29	4.38831e-29	TRUE	Celiac	0.000501291	3.52541e-28	chr6_32848277_G_A	A	G	4.0271699999999998E-249	248.395	0.681835	0.681835	0.020226	0.524551	0.341318	0.347154	0.4114	TRUE	TRUE	TRUE
rs7383287	6	32783086	32815309	HLA-DOB,XXbac-BPG246D15.9	HLA-region	rs7383287_G	(Celiac OR MS) AND (AS OR Celiac)	4.96887	8.34544e-131	Celiac	3.31962e-130	1.25874e-05	4.90917	1.99806e-130	6.35384e-129	TRUE	Celiac	6.30852e-05	2.58027e-130	chr6_32815309_A_G	G	A		613.84	1.15138	1.15138	0.0216877	0.464114	0.176873	0.179563	0.2109	TRUE	TRUE	TRUE
rs757256	6	29472916	29505139	MAS1L	HLA-region	rs757256_T	(Celiac OR T1D) AND (RA OR Celiac)	1.92067	4.1316e-19	Celiac	5.77808e-18	0.00501185	1.88851	2.09978e-18	4.93882e-18	TRUE	Celiac	0.199493	1.32958e-19	chr6_29505139_C_T	T	C	3.4970400000000001E-35	34.4563	0.284556	0.284556	0.0229914	0.600812	0.528593	0.529309	0.4503	TRUE	TRUE	TRUE
rs7741520	6	28994570	29026793	OR2W1	HLA-region	rs7741520_G	(PsO OR MS) AND (PsO OR Lupus)	1.34415	2.20737e-13	PsO	3.26171e-13	0.0316209	1.30584	1.0683e-11	1.72271e-11	TRUE	PsO	0.39827	7.89116e-12	chr6_29026793_A_G	G	A	5.0990599999999998E-6	5.29251	0.0750602	0.0750602	0.0164582	0.294059	0.279742	0.282044	0.2183	TRUE	TRUE	TRUE
rs7743761	6	31336100	31368323	HLA-B	HLA-region	rs7743761_A	(AS OR Lupus) AND (PsO OR AS)	3.75007	5.22449e-58	AS	1.18943e-56	5.01108e-05	3.75507	3.8449e-56	2.99676e-55	TRUE	AS	0.0125933	1.65562e-56	chr6_31368323_C_A	A	C	2.0893E-265	264.68	0.830213	0.830213	0.0238537	0.557811	0.323523	0.328442	0.205	TRUE	TRUE	TRUE
rs7744253	6	31023524	31055747	HCG22	HLA-region	rs7744253_C	(AS OR Thyroid)	1.24909	6.46978e-24	Thyroid	3.42861e-18	7.94413e-12	1.15879	3.74182e-11	5.84429e-11	TRUE	Thyroid	3.16287e-06	1.00636e-08							0
rs7745656	6	32680970	32713193	HLA-DQA2	HLA-region	rs7745656_T	(IBD OR PsO) AND (RA OR PsO)	1.55919	4.73904e-29	PsO	6.91683e-28	0.001585	1.49842	1.54081e-25	4.94926e-25	TRUE	PsO	0.15849	6.79697e-27	chr6_32713193_G_T	T	G	3.09172E-41	40.5098	0.274662	0.274662	0.0204214	0.164456	0.129749	0.130421	0.2473	TRUE	TRUE	TRUE
rs7753935	6	30060783	30093006	TRIM31	HLA-region	rs7753935_A	(PsO OR MS) AND (PsO OR AS)	1.71198	7.32469e-37	PsO	1.51256e-36	0.00125884	1.62789	6.9905e-32	2.79269e-31	TRUE	PsO	0.0794206	5.17259e-32	chr6_30093006_C_A	A	C	1.01948E-10	9.99162	0.188698	0.188698	0.0291921	0.0744371	0.0620283	0.0619992	0.1486	TRUE	TRUE	TRUE
rs7755852	6	31277988	31310211	HLA-C	HLA-region	rs7755852_G	(PsO OR Celiac)	1.99118	1.26604e-33	Celiac	1.54207e-23	1.25929e-15	2.07326	2.41872e-38	1.17608e-37	TRUE	Celiac	1.25858e-18	2.11308e-24							0
rs7756516	6	32723917	32756140	HLA-DQB2	HLA-region	rs7756516_T	(PsO OR AS)	1.33271	2.73548e-12	PsO	2.65174e-10	0.000794126	1.32045	5.54636e-12	9.11024e-12	TRUE	PsO	0.00019945	1.90242e-09	chr6_32756140_C_T	T	C	1.1339699999999999E-55	54.9454	0.210567	0.210567	0.0133963	0.601513	0.548769	0.551231	0.4558	TRUE	TRUE	TRUE
rs7756521	6	30848253	30880476	DDR1	HLA-region	rs7756521_C	(UC OR PsO) AND (RA OR PsO)	2.18125	2.57988e-82	PsO	3.40792e-81	6.31198e-05	2.14014	6.46649e-82	9.1801e-81	TRUE	PsO	0.00125875	2.70726e-82	chr6_30880476_T_C	C	T	3.8958300000000001E-83	82.4094	0.308286	0.308286	0.0159597	0.321282	0.256818	0.259519	0.1689	TRUE	TRUE	TRUE
rs7758976	6	30987786	31020009	MUC22	HLA-region	rs7758976_G	(PsO OR AS) AND (IBD OR PsO)	1.55962	7.87399e-24	PsO	1.70655e-23	0.0251296	1.46937	1.93668e-19	4.85697e-19	TRUE	PsO	0.0125929	6.45634e-19	chr6_31020009_A_G	G	A	7.01455E-19	18.154	0.13133	0.13133	0.0147983	0.464711	0.432323	0.433597	0.4101	TRUE	TRUE	TRUE
rs7767008	6	28630793	28663016	ZBED9	HLA-region	rs7767008_G	(Celiac OR MS) AND (Celiac OR Lupus)	2.33206	7.0232e-39	Celiac	1.63664e-38	0.00794355	1.95505	5.39688e-26	1.78772e-25	TRUE	Celiac	0.0630776	2.93915e-26	chr6_28663016_T_G	G	T	2.60615E-136	135.584	0.619731	0.619731	0.0249392	0.328149	0.201489	0.202696	0.2921	TRUE	TRUE	TRUE
rs7771953	6	27271343	27303564	POM121L2	NON-HLA	rs7771953_A	(Celiac OR T1D) AND (CD OR Celiac)	1.9586	6.35636e-20	Celiac	9.06757e-20	0.0631058	1.7346	1.28046e-14	2.4678e-14	TRUE	Celiac	0.251168	2.61797e-15	chr6_27303564_G_A	A	G	4.4371100000000002E-52	51.3529	0.362544	0.362544	0.0238749	0.386692	0.302936	0.303279	0.4361	TRUE	TRUE	TRUE
rs7774954	6	32724189	32756412	HLA-DQB2	HLA-region	rs7774954_A	(Celiac OR T1D) AND (AS OR Celiac)	1.86939	4.82185e-17	Celiac	1.01115e-16	0.0125793	1.63162	1.23331e-10	1.86049e-10	TRUE	Celiac	0.316167	7.5973e-11	chr6_32756412_C_A	A	C	9.9286500000000006E-5	4.00311	0.410428	0.410428	0.105445	0.0140237	0.00962618	0.00966404	0.08274	TRUE	FALSE	FALSE
rs7775228	6	32658079	32690302	HLA-DQB1	HLA-region	rs7775228_C	(PsO OR Celiac)	1.33943	8.15268e-15	Celiac	1.05647e-11	1.99446e-07	1.26807	1.65053e-10	2.47113e-10	TRUE	Celiac	0.000630964	7.76131e-13	chr6_32690302_T_C	C	T	2.5947799999999998E-13	12.5859	0.13121	0.13121	0.0179397	0.153433	0.137805	0.139151	0.1313	TRUE	TRUE	TRUE
rs7776065	6	25745742	25745514	SLC17A4	NON-HLA	rs7776065_C	(Celiac OR T1D) AND (UC OR Celiac)	1.8563	4.32562e-23	Celiac	5.50887e-22	0.00199514	1.66064	1.9377e-16	4.14662e-16	TRUE	Celiac	0.0999543	9.07679e-17	chr6_25745514_T_C	C	T	1.74502E-41	40.7582	0.358776	0.358776	0.0265919	0.274062	0.207011	0.206743	0.2804	TRUE	TRUE	TRUE
rs805262	6	31628733	31660956	C6orf47	HLA-region	rs805262_T	(Celiac OR Lupus) AND (Thyroid OR Celiac)	2.68283	7.86857e-33	Celiac	1.66891e-31	0.00158475	2.75547	3.45635e-34	1.4853e-33	TRUE	Celiac	0.0398077	5.43743e-35	chr6_31660956_C_T	T	C	7.2277000000000002E-245	244.141	0.70868	0.70868	0.0212058	0.59858	0.401732	0.409803	0.4772	TRUE	TRUE	TRUE
rs806973	6	26148326	26148098	HIST1H1E	NON-HLA	rs806973_G	(Celiac OR T1D) AND (RA OR Celiac)	1.88719	5.2069e-21	Celiac	5.22989e-20	0.00630767	1.49249	5.92363e-10	8.63297e-10	TRUE	Celiac	0.199458	1.30601e-10	chr6_26148098_A_G	G	A	1.51565E-41	40.8194	0.325489	0.325489	0.0241062	0.361476	0.287881	0.288897	0.388	TRUE	TRUE	TRUE
rs886403	6	30957618	30989841	MUC21	HLA-region	rs886403_C	(AS OR Celiac) AND (IBD OR Celiac)	3.88598	5.58248e-89	Celiac	4.50625e-88	3.98129e-05	3.03802	9.21012e-65	8.82174e-64	TRUE	Celiac	0.00398148	2.51232e-68	chr6_30989841_T_C	C	T	3.67E-317	316.435	0.828964	0.828964	0.0217734	0.441624	0.236584	0.238247	0.2883	TRUE	TRUE	TRUE
rs887464	6	31145920	31178143	POU5F1	HLA-region	rs887464_T	(Celiac OR T1D) AND (CD OR Celiac)	3.85465	3.23565e-54	Celiac	2.78904e-53	0.00125903	3.22819	6.40988e-45	3.66608e-44	TRUE	Celiac	0.002512	2.49354e-44	chr6_31178143_C_T	T	C	4.8083900000000003E-211	210.318	0.678711	0.678711	0.0218913	0.650122	0.46159	0.463612	0.4543	TRUE	TRUE	TRUE
rs925487	9	100636398	97874116	FOXE1	NON-HLA	rs925487_T	(Thyroid OR Celiac)	1.3689	3.10131e-21	Thyroid	4.79077e-21	0.0125872	1.20599	8.08093e-09	1.08703e-08	TRUE	Thyroid	0.251205	1.17984e-10	chr9_97874116_C_T	T	C	2.28034E-102	101.642	0.169771	0.169771	0.00790282	0.676016	0.64022	0.643781	0.6349	TRUE	TRUE	TRUE
rs9257863	6	29425584	29457807	OR2H1	HLA-region	rs9257863_G	(PsO OR MS) AND (PsO OR Lupus)	1.37997	4.48918e-14	PsO	7.91326e-14	0.00631016	1.44321	1.10151e-18	2.62579e-18	TRUE	PsO	0.199648	8.84592e-19	chr6_29457807_T_G	G	T	5.5874E-9	8.25279	0.124568	0.124568	0.0213717	0.146507	0.132608	0.13363	0.1514	TRUE	TRUE	TRUE
rs9264869	6	31271630	31303853	HLA-C	HLA-region	rs9264869_G	(Thyroid OR Celiac) AND (AS OR Thyroid)	1.26871	1.82772e-23	Thyroid	2.0123e-23	0.0631157	1.22942	1.29819e-17	2.96144e-17	TRUE	Thyroid	0.0630954	1.41135e-17	chr6_31303853_A_G	G	A	5.4638700000000002E-25	24.2625	0.159888	0.159888	0.0154864	0.0698755	0.061392	0.0608575	0.151	TRUE	TRUE	TRUE
rs9267649	6	31824828	31857051	NEU1	HLA-region	rs9267649_G	(Thyroid OR Celiac)	1.8409	3.36587e-20	Thyroid	2.12274e-14	7.94211e-09	1.45503	2.19534e-09	3.05924e-09	TRUE	Celiac	1.58469e-07	6.9764e-10	chr6_31857051_A_G	G	A	3.7583700000000004E-15	14.425	0.079405	0.079405	0.0100989	0.841757	0.831487	0.834247	0.8103	TRUE	TRUE	TRUE
rs9267873	6	32199352	32231575	NOTCH4	HLA-region	rs9267873_T	(Celiac OR Lupus) AND (RA OR Celiac)	5.92541	3.84676e-47	Celiac	8.14009e-46	0.000999999	4.4777	4.73583e-39	2.3385e-38	TRUE	Celiac	0.0397954	3.25927e-41	chr6_32231575_C_T	T	C	1.2302699999999999E-204	203.91	0.65711	0.65711	0.0215273	0.64853	0.469965	0.472455	0.5787	TRUE	TRUE	TRUE
rs9268542	6	32384721	32416944	BTNL2	HLA-region	rs9268542_G	(Thyroid OR T1D)	1.22451	4.11901e-21	Thyroid	1.42786e-14	1.25912e-11	1.26116	1.99987e-26	6.70844e-26	TRUE	Thyroid	3.98012e-06	1.04838e-22	chr6_32416944_A_G	G	A	8.2794200000000002E-157	156.082	0.212213	0.212213	0.00795435	0.359682	0.31533	0.32392	0.3607	TRUE	TRUE	TRUE
rs9275184	6	32654714	32686937	HLA-DQB1	HLA-region	rs9275184_C	(Thyroid OR T1D) AND (AS OR T1D)	2.54953	3.23389e-51	T1D	4.30116e-49	7.94293e-06	2.27137	2.17743e-39	1.09561e-38	TRUE	T1D	0.00794522	2.19051e-39	chr6_32686937_T_C	C	T		668.135	1.287	1.287	0.023234	0.361735	0.112049	0.120936	0.1041	TRUE	TRUE	TRUE
rs9276644	6	32745043	32777266	HLA-DQB2	HLA-region	rs9276644_C	(Celiac OR Lupus) AND (RA OR Celiac)	3.06624	3.39099e-58	Celiac	6.27752e-58	0.000794296	3.36186	3.13433e-65	3.05741e-64	TRUE	Celiac	0.0025117	1.26977e-65	chr6_32777266_T_C	C	T		324.075	0.807089	0.807089	0.0209463	0.534812	0.31253	0.315871	0.3446	TRUE	TRUE	TRUE
rs9277341	6	33039625	33071848	HLA-DPA1	HLA-region	rs9277341_C	(Thyroid OR Celiac) AND (PsO OR Celiac)	1.52992	8.9576e-13	Celiac	1.46626e-12	0.0397993	1.50282	4.87587e-12	8.07566e-12	TRUE	Celiac	0.398013	1.66331e-14	chr6_33071848_T_C	C	T	9.6161199999999999E-115	114.017	0.479728	0.479728	0.0210707	0.361791	0.255323	0.257242	0.3023	TRUE	TRUE	TRUE
rs9277554	6	33055538	33087761	HLA-DPB1	HLA-region	rs9277554_T	(Celiac OR T1D) AND (AS OR Celiac)	1.98157	3.03753e-26	Celiac	4.57693e-26	0.025116	2.21104	3.58339e-34	1.53574e-33	TRUE	Celiac	0.10001	1.51593e-34	chr6_33087761_C_T	T	C	1.8239000000000001E-219	218.739	0.719525	0.719525	0.0227538	0.427437	0.252917	0.255429	0.3067	TRUE	TRUE	TRUE
rs9277934	6	33153528	33185751	COL11A2	HLA-region	rs9277934_T	(Thyroid OR Celiac)	1.16057	1.1858e-12	Thyroid	3.4787e-10	6.31018e-05	1.12394	2.89252e-08	3.72699e-08	TRUE	Celiac	1.99513e-06	6.40652e-06							0
rs9295663	6	25486800	25486572	LRRC16A	NON-HLA	rs9295663_C	(Celiac OR Lupus) AND (RA OR Celiac)	1.73978	3.05359e-19	Celiac	9.69778e-18	0.000794455	1.46868	3.69706e-10	5.43283e-10	TRUE	Celiac	0.0398141	7.17555e-10	chr6_25486572_T_C	C	T	2.5503499999999998E-52	51.5934	0.397562	0.397562	0.0261186	0.276747	0.202955	0.203317	0.2693	TRUE	TRUE	TRUE
rs9296068	6	32988695	33020918	HLA-DOA	HLA-region	rs9296068_G	(Thyroid OR Celiac) AND (CD OR Celiac)	1.64853	1.48914e-15	Celiac	1.7522e-15	0.0630799	1.69709	3.80075e-17	8.46385e-17	TRUE	Celiac	0.125847	2.27559e-17	chr6_33020918_T_G	G	T	2.1037799999999999E-80	79.677	0.421789	0.421789	0.0222123	0.544223	0.435695	0.437594	0.3203	TRUE	TRUE	TRUE
rs9348821	6	29047203	29079426	OR2B3	HLA-region	rs9348821_G	(PsO OR MS) AND (CD OR PsO)	1.41501	2.30731e-16	PsO	2.62051e-16	0.125856	1.37702	8.61237e-15	1.672e-14	TRUE	PsO	0.316269	6.29816e-15	chr6_29079426_A_G	G	A	3.0491600000000001E-2	1.51582	0.04506	0.04506	0.020826	0.156142	0.151185	0.151983	0.1584	TRUE	FALSE	FALSE
rs9357152	6	32664960	32697183	HLA-DQB1	HLA-region	rs9357152_G	(PsO OR Thyroid)	1.23123	8.85771e-26	Thyroid	3.35286e-19	3.16187e-09	1.24458	5.97263e-28	2.12449e-27	TRUE	Thyroid	1.99431e-15	1.03075e-16	chr6_32697183_A_G	G	A	3.1131500000000001E-34	33.5068	0.117649	0.117649	0.00964342	0.167183	0.152118	0.151502	0.2344	TRUE	TRUE	TRUE
rs9357155	6	32809848	32842071	PSMB9	HLA-region	rs9357155_A	(PsO OR T1D)	1.45918	8.28978e-24	PsO	1.76107e-15	1.99587e-11	1.32563	3.00089e-14	5.66677e-14	TRUE	PsO	7.94523e-05	4.91283e-12	chr6_32842071_G_A	A	G	8.3946000000000005E-142	141.076	0.443678	0.443678	0.0175002	0.172769	0.116397	0.121566	0.1205	TRUE	TRUE	TRUE
rs9368699	6	31802541	31834764	C6orf48	HLA-region	rs9368699_C	(PsO OR Lupus) AND (PsO OR Celiac)	3.3758	1.50137e-111	PsO	2.50242e-111	7.94296e-05	3.4555	1.83396e-121	4.94237e-120	TRUE	PsO	0.000398171	1.28004e-121	chr6_31834764_T_C	C	T	3.1974199999999999E-42	41.4952	0.491303	0.491303	0.0360816	0.0517175	0.0320049	0.032462	0.04285	TRUE	TRUE	TRUE
rs9368741	6	32737507	32769730	HLA-DQB2	HLA-region	rs9368741_A	(UC OR PsO) AND (RA OR PsO)	1.39618	5.28099e-17	PsO	4.84283e-16	0.00251242	1.41701	3.28531e-19	8.09868e-19	TRUE	PsO	0.125854	2.0704e-19	chr6_32769730_G_A	A	G	1.11096E-13	12.9543	0.110109	0.110109	0.0148256	0.47424	0.447577	0.448984	0.2752	TRUE	TRUE	TRUE
rs9378109	6	30774474	30806697	IER3	HLA-region	rs9378109_A	(PsO OR MS) AND (PsO OR Lupus)	1.91108	1.17805e-51	PsO	1.92041e-51	0.00316285	1.97227	8.0675e-60	6.97137e-59	TRUE	PsO	0.00630913	1.07573e-59	chr6_30806697_C_A	A	C	8.2186399999999999E-65	64.0852	0.322101	0.322101	0.0189472	0.204204	0.155902	0.157111	0.1361	TRUE	TRUE	TRUE
rs9378127	6	32922459	32954682	HLA-DMA	HLA-region	rs9378127_A	(PsO OR T1D) AND (PsO OR MS)	1.54834	1.8718e-21	PsO	4.09291e-21	0.00316349	1.6236	1.71527e-27	5.9678e-27	TRUE	PsO	0.158535	9.41362e-28	chr6_32954682_G_A	A	G	8.3042399999999999E-38	37.0807	0.293503	0.293503	0.0228359	0.130122	0.0997175	0.100413	0.1098	TRUE	TRUE	TRUE
rs9380215	6	31049655	31081878	C6orf15	HLA-region	rs9380215_A	(IBD OR AS) AND (RA OR AS)	3.1431	1.16568e-36	AS	3.79822e-36	0.000501102	2.29643	1.40945e-17	3.20147e-17	TRUE	AS	0.0158493	4.32494e-18	chr6_31081878_G_A	A	G	1.9275199999999999E-164	163.715	0.948226	0.948226	0.0346969	0.195295	0.081449	0.0822933	0.06184	TRUE	TRUE	TRUE
rs9461366	6	27310533	27342754	POM121L2	NON-HLA	rs9461366_A	(AS OR Celiac) AND (IBD OR Celiac)	1.72481	4.20376e-15	Celiac	1.35861e-14	0.0316302	1.52977	2.81967e-10	4.17048e-10	TRUE	Celiac	0.316226	7.1251e-11	chr6_27342754_G_A	A	G	1.39027E-35	34.8569	0.287731	0.287731	0.0231101	0.397832	0.330418	0.331046	0.4158	TRUE	TRUE	TRUE
rs9461799	6	32689529	32721752	HLA-DQA2	HLA-region	rs9461799_C	(RA OR PsO)	1.21622	2.23948e-11	PsO	1.75401e-09	0.00012587	1.22953	7.59057e-13	1.33655e-12	TRUE	PsO	0.00158431	6.39163e-14	chr6_32721752_T_C	C	T	6.0034399999999997E-12	11.2216	0.0713563	0.0713563	0.0103722	0.522475	0.502714	0.505669	0.3776	TRUE	TRUE	TRUE
rs9467632	6	25889706	25889478	SLC17A3	NON-HLA	rs9467632_G	(Celiac OR Lupus)	2.49647	2.36692e-54	Celiac	1.88277e-51	5.01255e-08	2.04093	6.94883e-33	2.84027e-32	TRUE	Celiac	1.00012e-05	2.1307e-31	chr6_25889478_A_G	G	A	1.3366E-174	173.874	0.94235	0.94235	0.0334514	0.137794	0.0567743	0.0574543	0.122	TRUE	TRUE	TRUE
rs9468209	6	27694421	27726642	HIST1H2BL	NON-HLA	rs9468209_T	(Celiac OR T1D) AND (AS OR Celiac)	2.02991	1.67525e-24	Celiac	4.00565e-24	0.0125927	1.85817	8.75054e-20	2.23687e-19	TRUE	Celiac	0.0501155	1.25723e-19	chr6_27726642_C_T	T	C	4.7752900000000001E-54	53.321	0.358903	0.358903	0.0231858	0.451826	0.363013	0.364242	0.3797	TRUE	TRUE	TRUE
rs9468213	6	27706180	27738401	HIST1H2BL	NON-HLA	rs9468213_A	(Celiac OR Lupus) AND (Thyroid OR Celiac)	2.01296	2.46659e-26	Celiac	4.20111e-26	0.0251139	1.92371	1.31441e-23	3.95068e-23	TRUE	Celiac	0.079461	5.10981e-24	chr6_27738401_G_A	A	G	3.87168E-55	54.4121	0.358035	0.358035	0.0228919	0.436955	0.349127	0.352152	0.3466	TRUE	TRUE	TRUE
rs9468508	6	29253756	29285979	OR14J1	HLA-region	rs9468508_T	(PsO OR MS) AND (PsO OR Lupus)	1.93015	6.85989e-31	PsO	1.79863e-30	0.000630817	1.7875	3.28152e-25	1.04144e-24	TRUE	PsO	0.039807	3.99676e-25	chr6_29285979_C_T	T	C	3.58443E-7	6.44558	0.193448	0.193448	0.0380071	0.0423135	0.0355224	0.0361073	0.05265	TRUE	TRUE	TRUE
rs9469003	6	31407828	31440051	MICA	HLA-region	rs9469003_C	(PsO OR T1D) AND (PsO OR MS)	2.07606	1.30937e-64	PsO	8.00495e-64	2.5124e-05	1.98594	1.77927e-59	1.51286e-58	TRUE	PsO	0.0158416	5.56856e-60	chr6_31440051_T_C	C	T	2.5538799999999999E-13	12.5928	0.134718	0.134718	0.0184141	0.214424	0.19379	0.195792	0.1249	TRUE	TRUE	TRUE
rs9501522	6	31184425	31216648	HCG27	HLA-region	rs9501522_A	(UC OR AS) AND (RA OR AS)	2.92351	1.48095e-31	AS	7.3259e-30	0.000125901	2.4913	3.65696e-21	9.87192e-21	TRUE	AS	0.0125961	3.7923e-21	chr6_31216648_G_A	A	G	3.4593899999999999E-165	164.461	0.942984	0.942984	0.0344261	0.201929	0.0843381	0.0857379	0.06562	TRUE	TRUE	TRUE
rs986475	6	31556709	31588932	NCR3	HLA-region	rs986475_G	(AS OR MS) AND (PsO OR AS)	1.96406	1.85584e-11	AS	5.35392e-11	0.0199468	1.80749	1.06037e-08	1.42038e-08	TRUE	AS	0.0199514	2.54844e-08	chr6_31588932_A_G	G	A	8.7464100000000003E-2	1.05817	-0.0961408	-0.0961408	0.0562579	0.0530811	0.0577054	0.0581338	0.0686	FALSE	FALSE	FALSE
rs9885831	6	25750793	25750565	SLC17A4	NON-HLA	rs9885831_A	(Celiac OR T1D) AND (IBD OR Celiac)	1.80752	1.29861e-21	Celiac	1.96262e-20	0.00199464	1.66428	9.3964e-17	2.03824e-16	TRUE	Celiac	0.125863	3.39629e-17	chr6_25750565_C_A	A	C	2.0114099999999999E-41	40.6965	0.358351	0.358351	0.026581	0.272952	0.206125	0.205836	0.2729	TRUE	TRUE	TRUE
