# Supplementary material for: ReverseGWAS identifies combined phenotypes associated with a genotype in GWA studies
Source: Bioinformatics. 2026 Feb 17;42(3):btag079. doi: 10.1093/bioinformatics/btag079 (PMC13003317; doi:10.1093/bioinformatics/btag079)
Supplement: btag079_Supplementary_Data [file btag079_supplementary_data.zip › SupplementaryTable1.xlsx]

## Sheet: Suppl. Table 1
Supplementary Table 1. Phenotypes used in exploratory analyses of Reverse GWAS on real data in UKBB
Phenotype Code	Phenotype Annotation	Phenotype Set
RA	Rheumatoid Arthitis	Autoimmune
Thyroid	Thyroid Disease	Autoimmune
AS	Ankylosing Spondylitis	Autoimmune
PsO	Psoriasis	Autoimmune
T1D	Type 1 diabetes	Autoimmune
Celiac	Cealiac Disease	Autoimmune
IBD	Inflammatory Bowel Disease	Autoimmune
UC	Ulcerative Colitis	Autoimmune
CD	Crohn's Disease	Autoimmune
MS	Multiple Sclerosis	Autoimmune
Lupus	Systemic Lupus Erythematosus	Autoimmune
E785	Hyperlipidaemia, unspecified	ICD10_LARGE
F171	Nicotine dependence, cigarettes, uncomplicated.	ICD10_LARGE
I252	Old myocardial infarction	ICD10_LARGE
I258	Other forms of chronic ischaemic heart disease	ICD10_LARGE
I259	Chronic ischaemic heart disease, unspecified	ICD10_LARGE
K297	Gastritis, unspecified	ICD10_LARGE
K298	Duodenitis	ICD10_LARGE
R11	Nausea and vomiting	ICD10_LARGE
Y831	Surgical operation with implant of artificial internal device	ICD10_LARGE
Z511	Chemotherapy session for neoplasm	ICD10_LARGE
Z720	Tobacco use	ICD10_LARGE
Z721	Alcohol use	ICD10_LARGE
Z824	Family history of ischaemic heart disease and other diseases of the circulatory system	ICD10_LARGE
Z867	Personal history of diseases of the circulatory system	ICD10_LARGE
Z880	Personal history of allergy to penicillin	ICD10_LARGE
Z921	Personal history of long-term (current) use of anticoagulants	ICD10_LARGE
Z922	Personal history of drug therapy	ICD10_LARGE
Z951	Presence of aortocoronary bypass graft	ICD10_LARGE
Z955	Presence of coronary angioplasty implant and graft	ICD10_LARGE
E669	Obesity, unspecified	ICD10_LARGE
E780	Pure hypercholesterolaemia	ICD10_LARGE
F329	Depressive episode, unspecified	ICD10_LARGE
I209	Angina pectoris, unspecified	ICD10_LARGE
K219	Gastro-oesophageal reflux disease without oesophagitis	ICD10_LARGE
K573	Diverticular disease of large intestine without perforation or abscess	ICD10_LARGE
Z966	Presence of orthopaedic joint implants	ICD10_LARGE
D649	Anaemia, unspecified	ICD10_SMALL_LARGE
E039	Hypothyroidism, unspecified	ICD10_SMALL_LARGE
E119	T2D without complications	ICD10_SMALL_LARGE
I251	Atherosclerotic heart disease	ICD10_SMALL_LARGE
I48	Atrial fibrillation and flutter	ICD10_SMALL_LARGE
J449	Chronic obstructive pulmonary disease, unspecified	ICD10_SMALL_LARGE
J459	Asthma, unspecified	ICD10_SMALL_LARGE
K449	Diaphragmatic hernia without obstruction or gangrene	ICD10_SMALL_LARGE
Z850	Personal history of malignant neoplasm of digestive organs	ICD10_SMALL_LARGE
Z853	Personal history of malignant neoplasm of breast	ICD10_SMALL_LARGE
Z864	Personal history of psychoactive substance abuse (incl. Smoking, alcohol etc)	ICD10_SMALL_LARGE
Z866	Personal history of diseases of the nervous system and sense organs	ICD10_SMALL_LARGE
Z871	Personal history of diseases of the digestive system	ICD10_SMALL_LARGE
Z904	Acquired absence of other specified parts of digestive tract	ICD10_SMALL_LARGE
N40	Hyperplasia of prostate	ICD10_SMALL_LARGE
