# Supplementary material for: ReverseGWAS identifies combined phenotypes associated with a genotype in GWA studies
Source: Bioinformatics. 2026 Feb 17;42(3):btag079. doi: 10.1093/bioinformatics/btag079 (PMC13003317; doi:10.1093/bioinformatics/btag079)
Supplement: btag079_Supplementary_Data [file btag079_supplementary_data.zip › SupplementaryTable2.xlsx]

## Sheet: Suppl. Table 2
Supplementary Table 2. Genome-wide significant associations from the Reverse GWAS analyses of ICD10 codes. Significant associations were replicated in FinnGen.
rsID	Chr	pos.b37	pos.b38	UKB: SNP Discovery	Closest Gene	HLA-region	Combination of ICD10 codes	ICD10 set	UKB: OR Discovery	UKB: Pvalue Discovery	UKB: Top Single Trait Discovery	UKB: Pvalue Single Trait Discovery	UKB: OR Validation	UKB: Pvalue Validation	UKB: Bonf. Sign (n = 554)	UKB: Qvalue Validation	UKB: GW significant Validation	UKB: Top Single Trait Validation	UKB: Pvalue Single Trait Validation	FinnGen: SNP ID	FinnGen: Effect allele	FinnGen: Other allele	FinnGen: allele frequency cases EA	FinnGen: allele frequency controls EA	FinnGen: allele frequency all EA	UKB: allele frequency EA FinnGen	FinnGen: pval combination of phenotypes	FinnGen: log10P combination of phenotypes	FinnGen: beta combination of phenotypes	beta_adj_vs_ukb	FinnnGen: SE	FinnGen: Same direction of effect	FinnGen: Bonferroni significant	FinnGen: Replicating	Annotation of ICD10 codes in combination of phenotypes
rs16997168	4	111629039	110707883	rs16997168_T	PITX2	NON-HLA	(I48 OR K449) AND (I48 OR Z951)	LARGE	1.39752	2.8028e-28	I48:Atrial fibrillation and flutter	1.91423e-26	1.31969	5.98e-20	TRUE	1.42e-17	TRUE	I48:Atrial fibrillation and flutter	3.17522e-20	chr4_110707883_C_T	T	C	0.222885	0.179535	0.185127	0.1512	1.46e-269	268.836	0.336175	0.336175	0.00958363	TRUE	TRUE	TRUE	I48:Atrial fibrillation and flutter;K449:Diaphragmatic hernia without obstruction or gangrene;I48:Atrial fibrillation and flutter;Z951:Presence of aortocoronary bypass graft
rs16997168	4	111629039	110707883	rs16997168_T	PITX2	NON-HLA	(E039 OR I48) AND (I48 OR Z966)	SMALL	1.38369	1.46928e-27	I48:Atrial fibrillation and flutter	1.91423e-26	1.29327	7.67e-18	TRUE	2.42e-16	TRUE	I48:Atrial fibrillation and flutter	3.17522e-20	chr4_110707883_C_T	T	C	0.222726	0.179543	0.185127	0.1512	1.31e-267	266.884	0.334463	0.334463	0.00956982	TRUE	TRUE	TRUE	E039:Hypothyroidism, unspecified;I48:Atrial fibrillation and flutter;I48:Atrial fibrillation and flutter;Z966:Presence of orthopaedic joint implants
rs1448817	4	111641053	110719897	rs1448817_G	PITX2	NON-HLA	(I48 OR J449) AND (I48 OR Z867)	LARGE	1.35109	1.23266e-27	I48:Atrial fibrillation and flutter	2.62477e-25	1.29983	1.87e-21	TRUE	5.72e-19	TRUE	I48:Atrial fibrillation and flutter	3.91885e-24	chr4_110719897_A_G	G	A	0.389753	0.345821	0.352254	0.2442	1.3e-184	183.886	0.231768	0.231768	0.00799848	TRUE	TRUE	TRUE	I48:Atrial fibrillation and flutter;J449:Chronic obstructive pulmonary disease, unspecified;I48:Atrial fibrillation and flutter;Z867:Personal history of diseases of the circulatory system
rs13141190	4	111728614	110807458	NOT_rs13141190_G	PITX2	NON-HLA	(I258 OR I48) AND (I48 OR Z871)	LARGE	1.46812	6.15052e-23	I48:Atrial fibrillation and flutter	1.59982e-20	1.3906	3.39e-17	TRUE	5.36e-15	TRUE	I48:Atrial fibrillation and flutter	2.55218e-18	chr4_110807458_A_G	G	A	0.495804	0.540494	0.534135	0.6468	1.21e-183	182.917	-0.222791	0.222791	0.00770915	TRUE	TRUE	TRUE	I258:Other forms of chronic ischaemic heart disease;I48:Atrial fibrillation and flutter;I48:Atrial fibrillation and flutter;Z871:Personal history of diseases of the digestive system
rs1448817	4	111641053	110719897	rs1448817_G	PITX2	NON-HLA	(E669 OR I48) AND (I48 OR K573)	SMALL	1.35226	5.70836e-27	I48:Atrial fibrillation and flutter	2.62477e-25	1.31848	4.04e-23	TRUE	3.29e-21	TRUE	I48:Atrial fibrillation and flutter	3.91885e-24	chr4_110719897_A_G	G	A	0.389492	0.345806	0.352254	0.2442	3.05e-183	182.515	0.229855	0.229855	0.00796244	TRUE	TRUE	TRUE	E669:Obesity, unspecified;I48:Atrial fibrillation and flutter;I48:Atrial fibrillation and flutter;K573:Diverticular disease of large intestine without perforation or abscess
rs13141190	4	111728614	110807458	NOT_rs13141190_G	PITX2	NON-HLA	(I209 OR I48) AND (I48 OR Z871)	SMALL	1.45644	7.83185e-23	I48:Atrial fibrillation and flutter	1.59982e-20	1.36346	8.21e-16	TRUE	1.61e-14	TRUE	I48:Atrial fibrillation and flutter	2.55218e-18	chr4_110807458_A_G	G	A	0.498566	0.540405	0.534135	0.6468	3.96e-168	167.402	-0.208796	0.208796	0.00755486	TRUE	TRUE	TRUE	I209:Angina pectoris, unspecified;I48:Atrial fibrillation and flutter;I48:Atrial fibrillation and flutter;Z871:Personal history of diseases of the digestive system
rs7903146	10	114758349	112998590	rs7903146_T	TCF7L2	NON-HLA	(E119 OR I251) AND (E119 OR Z866)	SMALL	1.41706	1.25485e-48	E119:T2D without complications	2.98783e-48	1.4046	5.12e-47	TRUE	2.91e-44	TRUE	E119:T2D without complications	1.54222e-49	chr10_112998590_C_T	T	C	0.233653	0.195957	0.199846	0.29	2.6e-148	147.585	0.238572	0.238572	0.00919841	TRUE	TRUE	TRUE	E119:T2D without complications;I251:Atherosclerotic heart disease;E119:T2D without complications;Z866:Personal history of diseases of the nervous system and sense organs
rs7903146	10	114758349	112998590	rs7903146_T	TCF7L2	NON-HLA	(E119 OR Z511) AND (E119 OR Z966)	LARGE	1.42095	2.70803e-49	E119:T2D without complications	2.98783e-48	1.41596	3e-49	TRUE	1.14e-45	TRUE	E119:T2D without complications	1.54222e-49	chr10_112998590_C_T	T	C	0.233617	0.19596	0.199846	0.29	3.86e-148	147.413	0.238382	0.238382	0.00919647	TRUE	TRUE	TRUE	E119: T2D without complications;Z511:Chemotherapy session for neoplasm;E119:T2D without complications;Z966:Presence of orthopaedic joint implants
rs6838973	4	111765495	110844339	NOT_rs6838973_T	PITX2	NON-HLA	(F171 OR I48) AND (I48 OR Z880)	LARGE	1.27991	1.59688e-17	I48:Atrial fibrillation and flutter	2.21012e-15	1.25261	6.19e-15	TRUE	6.9e-13	TRUE	I48:Atrial fibrillation and flutter	7.1312e-14	chr4_110844339_C_T	T	C	0.470415	0.507407	0.502348	0.4335	5.3e-128	127.276	-0.185661	-0.185661	0.00771372	TRUE	TRUE	TRUE	F171:Nicotine dependence, cigarettes, uncomplicated.;I48:Atrial fibrillation and flutter;I48:Atrial fibrillation and flutter;Z880:Personal history of allergy to penicillin
rs6838973	4	111765495	110844339	NOT_rs6838973_T	PITX2	NON-HLA	(E039 OR I48) AND (I48 OR Z904)	SMALL	1.27342	2.59308e-16	I48:Atrial fibrillation and flutter	2.21012e-15	1.23441	8.45e-13	TRUE	1.04e-11	TRUE	I48:Atrial fibrillation and flutter	7.1312e-14	chr4_110844339_C_T	T	C	0.470429	0.507406	0.502348	0.4335	6.97e-128	127.157	-0.185564	-0.185564	0.00771333	TRUE	TRUE	TRUE	E039:Hypothyroidism, unspecified;I48:Atrial fibrillation and flutter;I48:Atrial fibrillation and flutter;Z904:Acquired absence of other specified parts of digestive tract
rs12255372	10	114808902	113049143	rs12255372_T	TCF7L2	NON-HLA	(E119 OR Z721) AND (E119 OR Z922)	LARGE	1.3339	8.04305e-35	E119:T2D without complications	2.08462e-33	1.3211	3.04e-33	TRUE	2.3e-30	TRUE	E119:T2D without complications	1.64413e-37	chr10_113049143_G_T	T	G	0.209744	0.177556	0.180526	0.2871	3.23e-108	107.491	0.211249	0.211249	0.00955918	TRUE	TRUE	TRUE	E119:T2D without complications;Z721:Alcohol use;E119:T2D without complications;Z922:Personal history of drug therapy
rs2228671	19	11210912	11100236	NOT_rs2228671_T	LDLR	NON-HLA	E780 OR Z955	LARGE	1.19752	7.86625e-18	E780:Pure hypercholesterolaemia	1.15081e-15	1.14664	3.18e-11	TRUE	1.94e-09	TRUE	E780:Pure hypercholesterolaemia	3.77896e-13	chr19_11100236_C_T	T	C	0.0883848	0.105815	0.103378	0.1271	1.79e-92	91.7475	-0.225474	-0.225474	0.0110544	TRUE	TRUE	TRUE	E780:Pure hypercholesterolaemia;Z955:Presence of coronary angioplasty implant and graft
rs11668477	19	11195030	11084354	NOT_rs11668477_G	LDLR	NON-HLA	(E780 OR Z720) AND (E780 OR Z721)	LARGE	1.14114	3.84598e-13	E780:Pure hypercholesterolaemia	6.61322e-12	1.12382	1.03e-10	TRUE	5.48e-09	TRUE	E780:Pure hypercholesterolaemia	1.12185e-10	chr19_11084354_A_G	G	A	0.158225	0.180214	0.177673	0.2089	3.98e-80	79.4	-0.167006	-0.167006	0.00881044	TRUE	TRUE	TRUE	E780:Pure hypercholesterolaemia;Z720:Tobacco use;E780:Pure hypercholesterolaemia;Z721:Alcohol use
rs3853445	4	111761487	110840331	NOT_rs3853445_C	PITX2	NON-HLA	(E669 OR I48) AND (I48 OR Y831)	LARGE	1.25402	1.64512e-15	I48:Atrial fibrillation and flutter	5.78669e-14	1.27202	1.91e-17	TRUE	3.2e-15	TRUE	I48:Atrial fibrillation and flutter	1.46742e-18	chr4_110840331_T_C	C	T	0.275703	0.30177	0.299155	0.2633	1.12e-72	71.9501	-0.15375	-0.15375	0.00852721	TRUE	TRUE	TRUE	E669:Obesity, unspecified;I48:Atrial fibrillation and flutter;I48:Atrial fibrillation and flutter;Y831:Surgical operation with implant of artificial internal device
rs646776	1	109818530	109275908	rs646776_T	CELSR2	NON-HLA	E780 OR I259	SMALL	1.2676	5.61385e-09	E780:Pure hypercholesterolaemia	6.1959e-08	1.28924	4.31e-10	TRUE	2.96e-09	TRUE	E780:Pure hypercholesterolaemia	5.74044e-09	chr1_109275908_C_T	T	C	0.801064	0.781911	0.785476	0.7779	8.37e-66	65.0771	0.133216	-0.133216	0.00777527	TRUE	TRUE	TRUE	E780:Pure hypercholesterolaemia;I259:Chronic ischaemic heart disease, unspecified
rs3853445	4	111761487	110840331	NOT_rs3853445_C	PITX2	NON-HLA	(I251 OR I48) AND (I48 OR J459)	SMALL	1.24573	3.95044e-15	I48:Atrial fibrillation and flutter	5.78669e-14	1.2636	6.43e-17	TRUE	1.59e-15	TRUE	I48:Atrial fibrillation and flutter	1.46742e-18	chr4_110840331_T_C	C	T	0.278337	0.301626	0.299155	0.2633	5.62e-64	63.2502	-0.14032	-0.14032	0.0083094	TRUE	TRUE	TRUE	I251:Atherosclerotic heart disease;I48:Atrial fibrillation and flutter;I48:Atrial fibrillation and flutter;J459:Asthma, unspecified
rs646776	1	109818530	109275908	rs646776_T	CELSR2	NON-HLA	(E780 OR K297) AND (E780 OR K449)	LARGE	1.28048	2.91949e-09	E780:Pure hypercholesterolaemia	6.1959e-08	1.25788	2.65e-08	TRUE	9.65e-07	TRUE	E780:Pure hypercholesterolaemia	5.74044e-09	chr1_109275908_C_T	T	C	0.802832	0.782207	0.785476	0.7779	2.82e-63	62.5496	0.13597	-0.13597	0.00809757	TRUE	TRUE	TRUE	E780:Pure hypercholesterolaemia;K297:Gastritis, unspecified;E780:Pure hypercholesterolaemia;K449:Diaphragmatic hernia without obstruction or gangrene
rs611917	1	109815252	109272630	NOT_rs611917_G	CELSR2	NON-HLA	E780 OR E785	LARGE	1.12367	9.31057e-12	E780:Pure hypercholesterolaemia	9.00231e-10	1.13651	9.21e-14	TRUE	8.51e-12	TRUE	E780:Pure hypercholesterolaemia	2.68655e-11	chr1_109272630_A_G	G	A	0.314104	0.331954	0.328489	0.3174	2.76e-43	42.5584	-0.0928729	-0.0928729	0.00673279	TRUE	TRUE	TRUE	E780:Pure hypercholesterolaemia;E785:Hyperlipidaemia, unspecified
rs611917	1	109815252	109272630	NOT_rs611917_G	CELSR2	NON-HLA	(E780 OR I259) AND (E780 OR Z864)	SMALL	1.12077	5.79759e-11	E780:Pure hypercholesterolaemia	9.00231e-10	1.12884	3.66e-12	TRUE	3.93e-11	TRUE	E780:Pure hypercholesterolaemia	2.68655e-11	chr1_109272630_A_G	G	A	0.313848	0.331528	0.328489	0.3174	1.28e-36	35.8944	-0.0888628	-0.0888628	0.00703044	TRUE	TRUE	TRUE	E780:Pure hypercholesterolaemia;I259:Chronic ischaemic heart disease, unspecified;E780:Pure hypercholesterolaemia;Z864:Personal history of psychoactive substance abuse (incl. Smoking, alcohol etc)
rs6748358	2	204756905	203892182	NOT_rs6748358_A	CTLA4	NON-HLA	(E039 OR F329) AND (E039 OR Z853)	SMALL	1.2527	5.72591e-15	E039:Hypothyroidism, unspecified	2.90785e-14	1.20218	3.13e-10	TRUE	2.25e-09	TRUE	E039:Hypothyroidism, unspecified	4.48395e-11	chr2_203892182_C_A	A	C	0.339934	0.364956	0.363043	0.4939	2.24e-24	23.6493	-0.109663	-0.109663	0.0107639	TRUE	TRUE	TRUE	E039:Hypothyroidism, unspecified;F329:Depressive episode, unspecified;E039:Hypothyroidism, unspecified;Z853:Personal history of malignant neoplasm of breast
rs10885409	10	114808072	113048313	rs10885409_C	TCF7L2	NON-HLA	(E119 OR F171) AND (E119 OR Z904)	LARGE	1.21048	9.68151e-13	E119:T2D without complications	1.03187e-11	1.21163	5.2e-13	TRUE	4.37e-11	TRUE	E119:T2D without complications	9.64928e-14	chr10_113048313_T_C	C	T	0.469125	0.451724	0.452757	0.4664	3.67e-22	21.4353	0.0736988	0.0736988	0.00761357	TRUE	TRUE	TRUE	E119:T2D without complications;F171:Nicotine dependence, cigarettes, uncomplicated.;E119:T2D without complications;Z904:Acquired absence of other specified parts of digestive tract
rs1470579	3	185529080	185811292	rs1470579_C	IGF2BP2	NON-HLA	(E119 OR I259) AND (E119 OR Z866)	SMALL	1.1735	8.59216e-12	E119:T2D without complications	5.30017e-11	1.16335	7.29e-11	TRUE	6.38e-10	TRUE	E119:T2D without complications	1.28356e-10	chr3_185811292_A_C	C	A	0.319154	0.30457	0.306434	0.3146	2.5e-21	20.6023	0.0773693	0.0773693	0.00815974	TRUE	TRUE	TRUE	E119:T2D without complications;I259:Chronic ischaemic heart disease, unspecified;E119:T2D without complications;Z866:Personal history of diseases of the nervous system and sense organs
rs3218020	9	21997872	21997873	rs3218020_A	RP11-145E5.5	NON-HLA	(I209 OR Z951) AND (Z824 OR Z951)	LARGE	1.34125	2.84556e-15	I209:Angina pectoris, unspecified	1.04354e-11	1.2702	8.31e-11	TRUE	4.63e-09	TRUE	I209:Angina pectoris, unspecified	9.67897e-11	chr9_21997873_G_A	A	G	0.39873	0.360299	0.363015	0.3434	4.47e-21	20.3495	0.184501	0.184501	0.0195843	TRUE	TRUE	TRUE	I209:Angina pectoris, unspecified;Z951:Presence of aortocoronary bypass graft;Z824:Family history of ischaemic heart disease and other diseases of the circulatory system;Z951:Presence of aortocoronary bypass graft
rs2524279	6	31392906	31425129	NOT_rs2524279_G	MICA	HLA-region	(E039 OR Y831) AND (E039 OR Z880)	LARGE	1.42517	5.28484e-17	E039:Hypothyroidism, unspecified	5.76511e-16	1.37649	6.39e-14	TRUE	6.05e-12	TRUE	E039:Hypothyroidism, unspecified	1.705e-14	chr6_31425129_A_G	G	A	0.117881	0.132106	0.131345	0.06452	8.65e-18	17.0629	-0.1341	-0.1341	0.0156101	TRUE	TRUE	TRUE	E039:Hypothyroidism, unspecified;Y831:Surgical operation with implant of artificial internal device;E039:Hypothyroidism, unspecified;Z880:Personal history of allergy to penicillin
rs2442719	6	31320538	31352761	rs2442719_T	HLA-B	HLA-region	(E039 OR I258) AND (E039 OR I259)	LARGE	1.22083	1.06701e-09	E039:Hypothyroidism, unspecified	1.00613e-07	1.19835	3.91e-08	TRUE	1.36e-06	TRUE	E039:Hypothyroidism, unspecified	4.20007e-08	chr6_31352761_C_T	T	C	0.492668	0.473689	0.475121	0.5726	5.78e-17	16.2379	0.085026	-0.085026	0.0101589	TRUE	TRUE	TRUE	E039:Hypothyroidism, unspecified;I258:Other forms of chronic ischaemic heart disease;E039:Hypothyroidism, unspecified;I259:Chronic ischaemic heart disease, unspecified
rs962993	10	9053132	9011169	NOT_rs962993_T	GATA3	NON-HLA	(I258 OR J459) AND (J459 OR Z922)	LARGE	1.13556	2.74628e-10	J459:Asthma, unspecified	5.48314e-09	1.18327	6.31e-17	TRUE	9.55e-15	TRUE	J459:Asthma, unspecified	3.46272e-16	chr10_9011169_C_T	T	C	0.288249	0.304285	0.302306	0.4231	3.88e-15	14.4116	-0.0681392	-0.0681392	0.00867037	TRUE	TRUE	TRUE	I258:Other forms of chronic ischaemic heart disease;J459:Asthma, unspecified;J459:Asthma, unspecified;Z922:Personal history of drug therapy
rs962993	10	9053132	9011169	NOT_rs962993_T	GATA3	NON-HLA	(J449 OR J459) AND (J459 OR Z864)	SMALL	1.13598	2.84197e-10	J459:Asthma, unspecified	5.48314e-09	1.17323	2.79e-15	TRUE	4.8e-14	TRUE	J459:Asthma, unspecified	3.46272e-16	chr10_9011169_C_T	T	C	0.288252	0.304285	0.302306	0.4231	3.9e-15	14.409	-0.0681302	-0.0681302	0.00867006	TRUE	TRUE	TRUE	J449:Chronic obstructive pulmonary disease, unspecified;J459:Asthma, unspecified;J459:Asthma, unspecified;Z864:Personal history of psychoactive substance abuse (incl. Smoking, alcohol etc)
rs1342326	9	6190076	6190076	rs1342326_C	IL33	NON-HLA	(E780 OR J459) AND (J459 OR Z866)	SMALL	1.13091	2.35096e-09	J459:Asthma, unspecified	2.54458e-08	1.13184	1.73e-09	TRUE	1.07e-08	TRUE	J459:Asthma, unspecified	7.1394e-11	chr9_6190076_A_C	C	A	0.158146	0.147237	0.149137	0.1654	6.81e-12	11.1666	0.0749317	0.0749317	0.0109206	TRUE	TRUE	TRUE	E780:Pure hypercholesterolaemia;J459:Asthma, unspecified;J459:Asthma, unspecified;Z866:Personal history of diseases of the nervous system and sense organs
rs9295957	6	31157593	31189816	NOT_rs9295957_A	HCG27	HLA-region	(E039 OR E119) AND (E039 OR K298)	LARGE	1.2423	4.42756e-15	E039:Hypothyroidism, unspecified	1.01566e-13	1.19325	2.21e-10	TRUE	1.1e-08	TRUE	E039:Hypothyroidism, unspecified	2.72555e-11	chr6_31189816_G_A	A	G	0.233789	0.247004	0.247209	0.1907	5.61e-11	10.2509	-0.0785238	-0.0785238	0.0119815	TRUE	TRUE	TRUE	E039:Hypothyroidism, unspecified;E119:T2D without complications;E039:Hypothyroidism, unspecified;K298:Duodenitis
rs13431828	2	102954653	102338193	NOT_rs13431828_T	IL18R1,IL1RL1	NON-HLA	(I251 OR J459) AND (J459 OR Z871)	SMALL	1.16012	1.09398e-10	J459:Asthma, unspecified	1.14231e-09	1.18134	5.21e-13	TRUE	6.73e-12	TRUE	J459:Asthma, unspecified	1.3457e-13	chr2_102338193_C_T	T	C	0.154912	0.161891	0.161236	0.1373	7.27e-11	10.1384	-0.0646417	-0.0646417	0.00992203	TRUE	TRUE	TRUE	I251:Atherosclerotic heart disease;J459:Asthma, unspecified;J459:Asthma, unspecified;Z871:Personal history of diseases of the digestive system
rs2517532	6	31018407	31050630	rs2517532_G	MUC22	HLA-region	(E039 OR E669) AND (E039 OR F329)	SMALL	1.32319	2.97641e-16	E039:Hypothyroidism, unspecified	1.75479e-15	1.22399	3.09e-09	TRUE	1.81e-08	TRUE	E039:Hypothyroidism, unspecified	3.30251e-11	chr6_31050630_A_G	G	A	0.573019	0.557079	0.556935	0.5646	1.89e-10	9.72429	0.0649667	-0.0649667	0.0101984	TRUE	TRUE	TRUE	E039:Hypothyroidism, unspecified;E669:Obesity, unspecified;E039:Hypothyroidism, unspecified;F329:Depressive episode, unspecified
rs6535627	4	149633713	148712561	NOT_rs6535627_G	NR3C2	NON-HLA	(D649 OR E039) AND (E039 OR Z871)	SMALL	1.15371	4.94086e-08	E039:Hypothyroidism, unspecified	2.90627e-07	1.17445	1.69e-09	TRUE	1.07e-08	TRUE	E039:Hypothyroidism, unspecified	5.30738e-10	chr4_148712561_T_G	G	T	0.115334	0.124375	0.123472	0.2116	1.09e-08	7.96083	-0.0852954	-0.0852954	0.0149238	TRUE	TRUE	TRUE	D649:Anaemia, unspecified;E039:Hypothyroidism, unspecified;E039:Hypothyroidism, unspecified;Z871:Personal history of diseases of the digestive system
rs1219648	10	123346190	121586676	rs1219648_G	FGFR2	NON-HLA	(I258 OR Z853) AND (Z853 OR Z880)	LARGE	1.35508	1.7623e-15	Z853:Personal history of malignant neoplasm of breast	4.46876e-13	1.36743	5.51e-16	TRUE	7.46e-14	TRUE	Z853:Personal history of malignant neoplasm of breast	3.2221e-18	chr10_121586676_A_G	G	A	0.454815	0.420933	0.41928	0.3901	0.00679	2.16801	0.146978	0.146978	0.0542981	TRUE	FALSE	FALSE	I258:Other forms of chronic ischaemic heart disease;Z853:Personal history of malignant neoplasm of breast;Z853:Personal history of malignant neoplasm of breast;Z880:Personal history of allergy to penicillin
rs1219648	10	123346190	121586676	rs1219648_G	FGFR2	NON-HLA	(F329 OR Z853) AND (J449 OR Z853)	SMALL	1.33922	8.90986e-15	Z853:Personal history of malignant neoplasm of breast	4.46876e-13	1.34488	6.39e-15	TRUE	1.07e-13	TRUE	Z853:Personal history of malignant neoplasm of breast	3.2221e-18	chr10_121586676_A_G	G	A	0.443976	0.420921	0.41928	0.3901	0.0127	1.89612	0.104178	0.104178	0.0418048	TRUE	FALSE	FALSE	F329:Depressive episode, unspecified;Z853:Personal history of malignant neoplasm of breast;J449:Chronic obstructive pulmonary disease, unspecified;Z853:Personal history of malignant neoplasm of breast
rs11668477	19	11195030	11084354	NOT_rs11668477_G	LDLR	NON-HLA	(E780 OR Z864) AND (E780 OR Z966)	SMALL	1.13905	5.60308e-13	E780:Pure hypercholesterolaemia	6.61322e-12	1.12111	1.71e-10	TRUE	1.32e-09	TRUE	E780:Pure hypercholesterolaemia	1.12185e-10	chr19_11084354_A_G	G	A	N.D.	N.D.	N.D.	N.D.	N.D.	N.D.	N.D.	N.D.	N.D.	N.D.	N.D.	N.D.	E780:Pure hypercholesterolaemia;Z864:Personal history of psychoactive substance abuse (incl. Smoking, alcohol etc);E780:Pure hypercholesterolaemia;Z966:Presence of orthopaedic joint implants
rs2075650	19	45395619	44892362	rs2075650_G	APOE	NON-HLA	(E780 OR Z511) AND (E780 OR Z850)	LARGE	1.17375	4.77367e-17	E780:Pure hypercholesterolaemia	1.02758e-15	1.14205	2.95e-12	TRUE	2.19e-10	TRUE	E780:Pure hypercholesterolaemia	8.14695e-13	chr19_44892362_A_G	G	A	N.D.	N.D.	N.D.	N.D.	N.D.	N.D.	N.D.	N.D.	N.D.	N.D.	N.D.	N.D.	E780:Pure hypercholesterolaemia;Z511:Chemotherapy session for neoplasm;E780:Pure hypercholesterolaemia;Z850:Personal history of malignant neoplasm of digestive organs
rs2075650	19	45395619	44892362	rs2075650_G	APOE	NON-HLA	(E039 OR E780) AND (E780 OR K573)	SMALL	1.17255	1.63506e-16	E780:Pure hypercholesterolaemia	1.02758e-15	1.14242	4.43e-12	TRUE	4.58e-11	TRUE	E780:Pure hypercholesterolaemia	8.14695e-13	chr19_44892362_A_G	G	A	N.D.	N.D.	N.D.	N.D.	N.D.	N.D.	N.D.	N.D.	N.D.	N.D.	N.D.	N.D.	E039:Hypothyroidism, unspecified;E780:Pure hypercholesterolaemia;E780:Pure hypercholesterolaemia;K573:Diverticular disease of large intestine without perforation or abscess
rs2157051	6	32658624	32690847	rs2157051_A	HLA-DQB1	HLA-region	(E039 OR J459) AND (E039 OR Z867)	LARGE	1.5702	1.1345e-11	E039:Hypothyroidism, unspecified	2.06812e-10	1.46386	6.81e-09	TRUE	2.72e-07	TRUE	E039:Hypothyroidism, unspecified	2.1531e-09				N.D.	N.D.	N.D.	N.D.	N.D.	N.D.	N.D.	N.D.	N.D.	N.D.	N.D.	N.D.	E039:Hypothyroidism, unspecified;J459:Asthma, unspecified;E039:Hypothyroidism, unspecified;Z867:Personal history of diseases of the circulatory system
rs2157051	6	32658624	32690847	rs2157051_A	HLA-DQB1	HLA-region	(E039 OR E669) AND (E039 OR Z966)	SMALL	1.59565	1.21131e-11	E039:Hypothyroidism, unspecified	2.06812e-10	1.50961	1.83e-09	TRUE	1.12e-08	TRUE	E039:Hypothyroidism, unspecified	2.1531e-09				N.D.	N.D.	N.D.	N.D.	N.D.	N.D.	N.D.	N.D.	N.D.	N.D.	N.D.	N.D.	E039:Hypothyroidism, unspecified;E669:Obesity, unspecified;E039:Hypothyroidism, unspecified;Z966:Presence of orthopaedic joint implants
rs2228671	19	11210912	11100236	NOT_rs2228671_T	LDLR	NON-HLA	E780 OR I251	SMALL	1.18679	5.51541e-17	E780:Pure hypercholesterolaemia	1.15081e-15	1.13475	3.47e-10	TRUE	2.46e-09	TRUE	E780:Pure hypercholesterolaemia	3.77896e-13	chr19_11100236_C_T	T	C	N.D.	N.D.	N.D.	N.D.	N.D.	N.D.	N.D.	N.D.	N.D.	N.D.	N.D.	N.D.	E780:Pure hypercholesterolaemia;I251:Atherosclerotic heart disease
rs3129763	6	32590925	32623148	rs3129763_A	HLA-DQA1	HLA-region	(E039 OR Z511) AND (E039 OR Z922)	LARGE	1.20604	4.74058e-13	E039:Hypothyroidism, unspecified	2.22726e-11	1.21501	1.04e-13	TRUE	9.37e-12	TRUE	E039:Hypothyroidism, unspecified	3.72064e-14				N.D.	N.D.	N.D.	N.D.	N.D.	N.D.	N.D.	N.D.	N.D.	N.D.	N.D.	N.D.	E039:Hypothyroidism, unspecified;Z511:Chemotherapy session for neoplasm;E039:Hypothyroidism, unspecified;Z922:Personal history of drug therapy
rs3129871	6	32406342	32438565	rs3129871_C	HLA-DRA	HLA-region	(E039 OR I48) AND (E039 OR Z721)	LARGE	1.44154	3.77198e-18	E039:Hypothyroidism, unspecified	7.22227e-17	1.29535	3.71e-10	TRUE	1.78e-08	TRUE	E039:Hypothyroidism, unspecified	1.64612e-11				N.D.	N.D.	N.D.	N.D.	N.D.	N.D.	N.D.	N.D.	N.D.	N.D.	N.D.	N.D.	E039:Hypothyroidism, unspecified;I48:Atrial fibrillation and flutter;E039:Hypothyroidism, unspecified;Z721:Alcohol use
rs3130977	6	31081989	31114212	rs3130977_C	PSORS1C1	HLA-region	(E039 OR Z721) AND (E039 OR Z955)	LARGE	1.33729	5.37787e-27	E039:Hypothyroidism, unspecified	2.78837e-25	1.37599	3.94e-31	TRUE	2.49e-28	TRUE	E039:Hypothyroidism, unspecified	9.92044e-31				N.D.	N.D.	N.D.	N.D.	N.D.	N.D.	N.D.	N.D.	N.D.	N.D.	N.D.	N.D.	E039:Hypothyroidism, unspecified;Z721:Alcohol use;E039:Hypothyroidism, unspecified;Z955:Presence of coronary angioplasty implant and graft
rs505922	9	136149229	133273813	rs505922_C	ABO	NON-HLA	(K449 OR Z867) AND (Z867 OR Z955)	LARGE	1.23755	6.3872e-18	Z867:Personal history of diseases of the circulatory system	3.60165e-16	1.20737	2.35e-14	TRUE	2.41e-12	TRUE	Z867:Personal history of diseases of the circulatory system	7.56934e-15				N.D.	N.D.	N.D.	N.D.	N.D.	N.D.	N.D.	N.D.	N.D.	N.D.	N.D.	N.D.	K449:Diaphragmatic hernia without obstruction or gangrene;Z867:Personal history of diseases of the circulatory system;Z867:Personal history of diseases of the circulatory system;Z955:Presence of coronary angioplasty implant and graft
rs657152	9	136139265	133263862	rs657152_A	ABO	NON-HLA	(I251 OR Z867) AND (Z867 OR Z921)	LARGE	1.23637	1.1587e-17	Z867:Personal history of diseases of the circulatory system	5.49155e-16	1.19101	1.37e-12	TRUE	1.07e-10	TRUE	Z867:Personal history of diseases of the circulatory system	9.69621e-13				N.D.	N.D.	N.D.	N.D.	N.D.	N.D.	N.D.	N.D.	N.D.	N.D.	N.D.	N.D.	I251:Atherosclerotic heart disease;Z867:Personal history of diseases of the circulatory system;Z867:Personal history of diseases of the circulatory system;Z921:Personal history of long-term (current) use of anticoagulants
rs9264869	6	31271630	31303853	rs9264869_G	HLA-C	HLA-region	(E039 OR K573) AND (E039 OR Z904)	SMALL	1.19527	1.16173e-10	E039:Hypothyroidism, unspecified	1.05757e-09	1.17141	1.61e-08	TRUE	8.62e-08	TRUE	E039:Hypothyroidism, unspecified	6.64595e-10				N.D.	N.D.	N.D.	N.D.	N.D.	N.D.	N.D.	N.D.	N.D.	N.D.	N.D.	N.D.	E039:Hypothyroidism, unspecified;K573:Diverticular disease of large intestine without perforation or abscess;E039:Hypothyroidism, unspecified;Z904:Acquired absence of other specified parts of digestive tract
